# Supplementary material for: HMGA2 regulates fear and growth: Canine GWAS and functional evidence
Source: iScience. 2026 Jun 17;29(7):116429. doi: 10.1016/j.isci.2026.116429 (PMC13293657; doi:10.1016/j.isci.2026.116429)
Supplement: Table S1. The most significant variant identified for four fear traits [file mmc2.xlsx]

## Sheet: Table S1
Table S1. The most significant variant identified for 4 fear traits
Trait	Chromosome	Position	Allele 1	Allele 2	Allele_frequency	beta	se	p_wald	frequency of allele 1 in 63 wolves	Homologous site in Hg38
DogDirFear	10	8732444	C	T	0.233	0.120241	0.0129802	8.72217e-20	0	chr12:65853604-65853604
StrDirFear	10	8733970	G	T	0.232	0.113414	0.0155006	4.50963e-13	0.103175	non
TouchSen	10	8726444	A	G	0.248	0.0860636	0.0110793	1.65788e-14	0.142857	chr12:65847179-65847179
NonSocFear	10	8721964	G	A	0.246	0.0775327	0.0118625	9.07645e-11	0.126984	chr12:65842289-65842289
