# Supplementary material for: HMGA2 regulates fear and growth: Canine GWAS and functional evidence
Source: iScience. 2026 Jun 17;29(7):116429. doi: 10.1016/j.isci.2026.116429 (PMC13293657; doi:10.1016/j.isci.2026.116429)
Supplement: Table S2. ELISA results [file mmc3.xlsx]

## Sheet: Table S2
Table S2. ELISA results
group	sample	GH (ng/ml)			ACTH (pg/ml)			CRH (pg/ml)			cortisol (pg/ml)			POMC (ng/ml)
		repeat_1	repeat_2	repeat_3	repeat_1	repeat_2	repeat_3	repeat_1	repeat_2	repeat_3	repeat_1	repeat_2	repeat_3	repeat_1	repeat_2	repeat_3
control	01-1	19.105	19.915	17.93	134.035	141.735	135.975	146.98	141.115	139.37	22.84	15.16	18.795	1625.27	1362.15	1465.32
	01-2	19.51	16.555	14.88	135.365	138.345	109.76	129.44	135.59	132.1	15.8	13.115	14.775	1324.19	1502.64	1299.98
	01-3	21.345	18.595	18.685	144.085	128.745	94.26	130.895	148.06	133.055	14.295	17.71	15.78	1099.57	1340.34	1122.3
	01-4	19.715	17.575	15.375	111.43	129.585	133.03	137.195	144.1	122.315	17.665	23.185	22.28	1046.62	1009.04	1113.68
	01-5	18.22	17.21	19.02	121.835	131.31	122.445	97.6	131.525	129.26	25.605	16.855	20.145	1729.21	1719.95	1756.86
case	02-1	20.47	19.915	21.105	146.455	140.585	123.56	135.43	156.205	131.255	23.985	23.865	14.975	991.865	965.54	988.34
	02-2	11.26	12.38	18.105	133.105	136.78	141.305	143.705	141.53	123.72	16.135	15.31	18.105	2319.68	1940.62	2058.71
	02-3	18.22	16.48	21.58	144.335	126.715	144.405	117.37	139.405	118.99	14.725	17.195	15.56	1436.08	1501.21	1415.64
	02-4	25.155	21.98	16.905	132.17	128.115	101.72	140.395	143.505	127.84	17.35	15.915	13.755	1286.64	1392.43	1365.36
	02-5	16.705	17.12	20.84	108.215	130.015	129.085	116.58	130.735	136.94	19.095	21.74	16.525	1092.57	1124.62	1274.64
	02-6	17.735	17.465	25.86	125.315	136.995	135.85	137.95	136.69	148.795	18.825	15.815	15.655	1173.89	1416.96	1329.18
