# Supplementary material for: HMGA2 regulates fear and growth: Canine GWAS and functional evidence
Source: iScience. 2026 Jun 17;29(7):116429. doi: 10.1016/j.isci.2026.116429 (PMC13293657; doi:10.1016/j.isci.2026.116429)
Supplement: Table S3. Differentially expressed genes identified from embryos of HMGA2 knockout mice [file mmc4.xlsx]

## Sheet: Table S3
Table S3. Differentially expressed genes identified from embryos of HMGA2 knockout mice
Gene_symbol	baseMean	log2FoldChange	lfcSE	pvalue	padj	ensembl	entrez
En1	760.556	-6.32727e-06	0.0014427	1.17178e-05	0.0165736	ENSMUSG00000058665	13798
2610027F03Rik	378.159	-7.95431	1.67423	1.15898e-07	0.00035127	NA	69904
Celrr	21.7981	-2.51401e-06	0.0014427	1.59188e-05	0.0198666	ENSMUSG00000097881	98452
Lhx4	127.962	-2.67585	0.795569	3.15717e-05	0.0334912	ENSMUSG00000026468	16872
Gm32360	17.3053	-5.0871e-06	0.0014427	3.00119e-06	0.0053061	NA	102634883
Gm31790	5.66136	-2.92811e-06	0.0014427	1.5216e-05	0.0198666	NA	102634133
Plag1	1556.13	0.677103	0.212067	4.50861e-05	0.0434794	ENSMUSG00000003282	56711
Pax5	1608.83	-2.06981e-06	0.0014427	4.56777e-06	0.00692213	ENSMUSG00000014030	18507
En2	2446.66	-1.17487e-06	0.0014427	2.29464e-05	0.0256227	ENSMUSG00000039095	13799
Cnpy1	3620.06	-1.95807e-06	0.0014427	1.729e-06	0.00366824	ENSMUSG00000044681	269637
Nkx6-1	249.614	-2.96317	0.737277	2.73338e-06	0.00527194	ENSMUSG00000035187	18096
Nphs1	185.813	-4.69938e-06	0.0014427	2.01517e-07	0.000534423	ENSMUSG00000006649	54631
Gm20083	93.2393	-6.97304e-06	0.0014427	1.70161e-05	0.0200564	NA	100504141
Hmga2	6355.57	10.1139	0.640469	9.2789e-58	1.96861e-53	ENSMUSG00000056758	15364
1700006J14Rik	133.642	-1.28727e-05	0.00144272	7.45708e-09	2.63682e-05	NA	321010
Gm40783	115.406	3.51903	0.395458	2.26447e-20	2.40215e-16	NA	105245308
Gm51785	100.528	8.50047	1.34743	1.58078e-12	8.38448e-09	NA	115487426
Gm39673	12.7633	-7.38064e-06	0.0014427	3.81599e-06	0.0062277	NA	105243973
Wnt1	128.404	-3.68528e-06	0.0014427	6.79255e-07	0.00160123	ENSMUSG00000022997	22408
Igf2bp2	5467.19	4.16332	0.633275	1.57003e-12	8.38448e-09	ENSMUSG00000033581	319765
Capn11	109.243	-4.17809e-06	0.0014427	4.27612e-05	0.0432011	ENSMUSG00000058626	268958
Erdr1_1	3420.46	1.14768	0.20166	4.94049e-10	2.09635e-06	NA	NA
