# Supplementary material for: HMGA2 regulates fear and growth: Canine GWAS and functional evidence
Source: iScience. 2026 Jun 17;29(7):116429. doi: 10.1016/j.isci.2026.116429 (PMC13293657; doi:10.1016/j.isci.2026.116429)
Supplement: Table S4. Enriched biological process by differentially expressed genes [file mmc5.xlsx]

## Sheet: Table S4
Table S4. Enriched biological process by differentially expressed genes
ID	Description	GeneRatio	BgRatio	pvalue	p.adjust	qvalue	geneID	Count
GO:0007596	blood coagulation	34/808	178/23062	5.26e-16	1.13e-12	8.65e-13	Vwf/Apoe/Slc4a1/Srf/Nfe2l2/Vtn/Plek/Dmtn/Fzd6/Serpind1/Pros1/Serping1/C3/Fn1/Cfh/Prkcq/Stxbp1/Tfpi/Stxbp3/Fga/F3/Pdpn/Pf4/Cd9/Cx3cl1/Anxa2/F13a1/Thbs1/Lyn/C1galt1c1/S100a9/Pla2g4a/Thbd/Lilrb4a	34
GO:0042060	wound healing	50/808	380/23062	7.78e-16	1.13e-12	8.65e-13	Vwf/Apoe/Slc4a1/Srf/Nfe2l2/Vtn/Plek/Myh10/Dmtn/Fzd6/Plec/Serpind1/Pros1/Serping1/C3/Lox/Slc12a2/Cflar/Fn1/Cfh/Ddr2/Prkcq/Stxbp1/Tfpi/Notch2/Stxbp3/Fga/F3/B4galt1/Chmp5/Pdpn/Pf4/Cd9/Cx3cl1/Anxa2/Phldb2/Acta2/F13a1/Thbs1/Lyn/Cd109/Foxc2/C1galt1c1/Ccr2/S100a9/Pla2g4a/Ahnak/Thbd/Clec7a/Lilrb4a	50
GO:0007599	hemostasis	34/808	181/23062	8.92e-16	1.13e-12	8.65e-13	Vwf/Apoe/Slc4a1/Srf/Nfe2l2/Vtn/Plek/Dmtn/Fzd6/Serpind1/Pros1/Serping1/C3/Fn1/Cfh/Prkcq/Stxbp1/Tfpi/Stxbp3/Fga/F3/Pdpn/Pf4/Cd9/Cx3cl1/Anxa2/F13a1/Thbs1/Lyn/C1galt1c1/S100a9/Pla2g4a/Thbd/Lilrb4a	34
GO:0050817	coagulation	34/808	181/23062	8.92e-16	1.13e-12	8.65e-13	Vwf/Apoe/Slc4a1/Srf/Nfe2l2/Vtn/Plek/Dmtn/Fzd6/Serpind1/Pros1/Serping1/C3/Fn1/Cfh/Prkcq/Stxbp1/Tfpi/Stxbp3/Fga/F3/Pdpn/Pf4/Cd9/Cx3cl1/Anxa2/F13a1/Thbs1/Lyn/C1galt1c1/S100a9/Pla2g4a/Thbd/Lilrb4a	34
GO:0034341	response to interferon-gamma	28/808	138/23062	4.12e-14	4.17e-11	3.2e-11	Cxcl16/Ccl9/Aqp4/Cd74/Ifitm1/Ifitm3/Mrc1/Vim/Stxbp1/Stxbp3/Tlr2/Gbp2/Hpx/Trim21/Cx3cl1/Parp14/H2-Aa/Irf8/Vamp8/Capg/H2-Q7/H2-Eb1/Ifitm2/Irgm2/H2-Ab1/Nlrc5/Gbp4/Gbp6	28
GO:0002460	adaptive immune response based on somatic recombination of immune receptors built from immunoglobulin superfamily domains	45/808	415/23062	2.08e-11	1.75e-08	1.35e-08	Tcirg1/Ly9/Rsad2/Serping1/Parp3/C3/C2/Cd74/Il1r1/Cfh/Cd55/Fcgr2b/Prkcq/Lef1/Ctsc/Hpx/Ctsh/Tmem98/H2-Q4/H2-Aa/C1qa/C1qc/C1qb/Icam1/Serpinb9/Ccr2/Pla2g4a/Pirb/Fcgr3/H2-Q7/H2-Eb1/B2m/H2-K1/H2-Q6/H2-D1/C4b/H2-Ab1/Igkc/Ighg2c/Ighg2b/H2-DMb1/Igha/Lilrb4b/Lilrb4a/Pnp	45
GO:0050878	regulation of body fluid levels	42/808	382/23062	6.33e-11	4.57e-08	3.51e-08	Cdh1/Lsr/Vwf/Apoe/Slc4a1/Srf/Nfe2l2/Vtn/Plek/Dmtn/Fzd6/Plec/Serpind1/Pros1/Serping1/C3/Aqp4/Fn1/Cfh/Prkcq/Stxbp1/Tfpi/Stxbp3/Fga/F3/Pdpn/Trp73/Pf4/Cd9/Cx3cl1/Anxa2/F13a1/Thbs1/Lyn/C1galt1c1/Vamp8/S100a9/Pla2g4a/Celsr2/Thbd/Heg1/Lilrb4a	42
GO:0002449	lymphocyte mediated immunity	42/808	409/23062	5.33e-10	3.37e-07	2.59e-07	Tcirg1/Rsad2/Serping1/Parp3/C3/C2/Cd74/Il1r1/Cfh/Cd55/Fcgr2b/Prdx1/Ctsc/Hpx/Ctsh/H2-Q4/H2-Aa/C1qa/C1qc/C1qb/Icam1/Serpinb9/Igf2/Ccr2/Pirb/Fcgr3/H2-Q7/H2-Eb1/B2m/H2-K1/H2-Q6/H2-D1/C4b/H2-Ab1/Igkc/Ighg2c/Ighg2b/H2-DMb1/Igha/Lilrb4b/Lilrb4a/Pnp	42
GO:0030168	platelet activation	19/808	95/23062	6.62e-10	3.72e-07	2.85e-07	Vwf/Apoe/Srf/Plek/Dmtn/Fzd6/Fn1/Cfh/Prkcq/Stxbp1/Stxbp3/Fga/Pdpn/Pf4/Cd9/Cx3cl1/Lyn/C1galt1c1/Pla2g4a	19
GO:0019886	antigen processing and presentation of exogenous peptide antigen via MHC class II	9/808	19/23062	5.13e-09	2.32e-06	1.78e-06	Cd74/Fcgr2b/Ifi30/H2-Aa/Ctss/H2-Eb1/B2m/H2-Ab1/H2-DMb1	9
GO:0002504	antigen processing and presentation of peptide or polysaccharide antigen via MHC class II	10/808	25/23062	5.35e-09	2.32e-06	1.78e-06	Cd74/Fcgr2b/Ifi30/H2-Aa/Ctss/Thbs1/H2-Eb1/B2m/H2-Ab1/H2-DMb1	10
GO:0048002	antigen processing and presentation of peptide antigen	16/808	75/23062	5.51e-09	2.32e-06	1.78e-06	Ctsl/Cd74/Fcgr2b/Ifi30/H2-Q4/H2-Aa/Ctss/Fcgr3/H2-Q7/H2-Eb1/B2m/H2-K1/H2-Q6/H2-D1/H2-Ab1/H2-DMb1	16
GO:0002478	antigen processing and presentation of exogenous peptide antigen	11/808	32/23062	6.01e-09	2.34e-06	1.79e-06	Cd74/Fcgr2b/Ifi30/H2-Aa/Ctss/Fcgr3/H2-Eb1/B2m/H2-K1/H2-Ab1/H2-DMb1	11
GO:0071346	cellular response to interferon-gamma	19/808	111/23062	1.01e-08	3.45e-06	2.65e-06	Ccl9/Aqp4/Mrc1/Vim/Stxbp1/Stxbp3/Tlr2/Gbp2/Hpx/Cx3cl1/Parp14/Irf8/Vamp8/Capg/H2-Q7/H2-Ab1/Nlrc5/Gbp4/Gbp6	19
GO:0006836	neurotransmitter transport	29/808	244/23062	1.02e-08	3.45e-06	2.65e-06	Cacna1b/Syngr3/Stx1a/Cadps2/Gfap/Asic1/Apba1/Stxbp1/Snap23/Stxbp3/Slc6a17/Kcnc4/Slc6a13/Slc6a1/Stx1b/Cspg5/Ppp1r9a/Unc13a/Htr2a/Rims4/Slc32a1/Sv2a/Adra1a/Nat8l/Slc6a7/Doc2a/Rap1b/Ptprn2/Sphk1	29
GO:0061041	regulation of wound healing	21/808	136/23062	1.15e-08	3.64e-06	2.8e-06	Apoe/Nfe2l2/Vtn/Dmtn/Pros1/Serping1/Slc12a2/Ddr2/Tfpi/Fga/F3/Cd9/Anxa2/Phldb2/Acta2/Thbs1/Cd109/Foxc2/S100a9/Thbd/Clec7a	21
GO:0002274	myeloid leukocyte activation	30/808	267/23062	2.1e-08	6.25e-06	4.8e-06	Cd33/Ifi35/Ptgds/Ttbk1/Clu/Fn1/Stxbp1/Snap23/Notch2/Tlr2/Anxa3/Ctsc/Cd37/Slc7a2/Tlr3/Cx3cl1/Plscr2/Tgfbr2/C1qa/Thbs1/Pla2g5/Lyn/Ccr2/Vamp8/Pla2g4a/Pirb/Fcgr3/Sphk1/Lilrb4b/Lilrb4a	30
GO:0002495	antigen processing and presentation of peptide antigen via MHC class II	9/808	23/23062	4e-08	1.12e-05	8.62e-06	Cd74/Fcgr2b/Ifi30/H2-Aa/Ctss/H2-Eb1/B2m/H2-Ab1/H2-DMb1	9
GO:0019882	antigen processing and presentation	19/808	123/23062	5.67e-08	1.51e-05	1.16e-05	Ctsl/Cd74/Fcgr2b/Ifi30/H2-Q4/H2-Aa/Icam1/Nod1/Ctss/Thbs1/Fcgr3/H2-Q7/H2-Eb1/B2m/H2-K1/H2-Q6/H2-D1/H2-Ab1/H2-DMb1	19
GO:0019884	antigen processing and presentation of exogenous antigen	11/808	39/23062	6.23e-08	1.58e-05	1.21e-05	Cd74/Fcgr2b/Ifi30/H2-Aa/Ctss/Fcgr3/H2-Eb1/B2m/H2-K1/H2-Ab1/H2-DMb1	11
GO:0006820	anion transport	43/808	500/23062	6.62e-08	1.59e-05	1.22e-05	Slc4a1/Clic1/Mgst1/Slc16a12/Slc25a13/Slc12a5/Slc12a7/Gfap/Emb/Grm2/Slc12a2/Slc22a6/Apba1/Stxbp1/Ntsr1/Clcc1/Slc6a17/Slc16a4/Slc4a2/Slc13a4/Slc6a13/Slco1c1/Slc6a1/Slc38a5/Slc7a2/Slc37a2/Abcc4/Slc26a2/Ttyh3/Fxyd1/Tcaf1/Slc6a20a/Slc16a9/Slc32a1/Sv2a/Slc7a5/Slc26a7/Pla2g5/Tspo/Slc6a7/Pla2g4a/Slc22a8/Slco1a5	43
GO:0051091	positive regulation of DNA-binding transcription factor activity	29/808	271/23062	1.05e-07	2.27e-05	1.74e-05	Card14/Srf/Clu/Cflar/Fcgr2b/Ddr2/Prkcq/Cat/Ntsr1/Tlr2/Tgfbr3/Anxa3/Trim30a/Trim21/Tlr3/Cx3cl1/Carm1/Ltf/Icam1/Nod1/Rigi/Trim32/Pprc1/Hmga2/Trim12c/Trim30d/Sphk1/Cytl1/Trim12a	29
GO:0002697	regulation of immune effector process	40/808	455/23062	1.06e-07	2.27e-05	1.74e-05	Appl2/Rsad2/Serping1/Parp3/C3/C2/Cd74/Il1r1/Cfh/Cd55/Fcgr2b/Stxbp1/Tlr2/A2m/Cd37/Hpx/Tlr3/Cd59a/H2-Q4/Nod1/Rigi/Pla2g5/Lyn/Serpinb9/Igf2/Ccr2/Lgals3/Vamp8/Fcgr3/H2-Q7/B2m/H2-K1/H2-Q6/H2-D1/C4b/Ighg2b/H2-DMb1/Lilrb4b/Lilrb4a/Pnp	40
GO:0002831	regulation of response to biotic stimulus	35/808	369/23062	1.08e-07	2.27e-05	1.74e-05	Apoe/Ifi35/Nfe2l2/Appl2/Serping1/C3/Cd74/Casp8/Cfh/Cd55/Adar/Tlr2/Zc3hav1/A2m/Cd37/Hpx/Trim30a/Trim21/Cx3cl1/Ltf/Parp14/Nod1/Bmp6/Rigi/Pla2g5/Ifi209/Trim56/Serpinb9/Igf2/Trim12c/Trim30d/Trim12a/Nlrc5/Clec7a/Gbp4	35
GO:0051092	positive regulation of NF-kappaB transcription factor activity	21/808	155/23062	1.18e-07	2.39e-05	1.84e-05	Card14/Clu/Cflar/Prkcq/Cat/Ntsr1/Tlr2/Tgfbr3/Trim30a/Trim21/Tlr3/Cx3cl1/Carm1/Ltf/Icam1/Nod1/Trim32/Trim12c/Trim30d/Sphk1/Trim12a	21
GO:0022409	positive regulation of cell-cell adhesion	32/808	322/23062	1.31e-07	2.55e-05	1.95e-05	Cdh1/Slc4a1/Bmp7/Pde4d/Dmtn/Smarcd1/Cd74/Cd55/Prkcq/Vcam1/Lef1/Fga/Pdpn/Itgal/Cx3cl1/Tbx18/Tgfbr2/Cd59a/Egr3/H2-Aa/Icam1/Igf2/Ccr2/H2-Eb1/B2m/Lgals1/Fcho1/H2-Ab1/H2-DMb1/Lilrb4b/Lilrb4a/Pnp	32
GO:0030193	regulation of blood coagulation	14/808	71/23062	1.42e-07	2.65e-05	2.03e-05	Apoe/Nfe2l2/Vtn/Dmtn/Pros1/Serping1/Tfpi/Fga/F3/Cd9/Anxa2/Thbs1/S100a9/Thbd	14
GO:0045765	regulation of angiogenesis	31/808	308/23062	1.55e-07	2.79e-05	2.14e-05	Serpinf1/Hspb1/Nfe2l2/Fbln5/Vash1/Thbs2/Cyp1b1/C3/Slc12a2/F3/Reck/Anxa3/Itgax/Angpt2/Tlr3/Ctsh/Tgfbr2/Ngp/Cd59a/Slc39a12/Rnh1/Thbs1/Id1/S100a1/Foxc2/Igf2/Ccr2/Foxc1/Lgals3/Hmga2/Sphk1	31
GO:0071216	cellular response to biotic stimulus	32/808	325/23062	1.62e-07	2.82e-05	2.16e-05	Abca1/Cxcl16/Pde4d/Slc12a2/Cfh/Cd55/Fcgr2b/Mrc1/Vim/Notch2/Tlr2/Gbp2/Chmp5/Pf4/Trim30a/Cx3cl1/Plscr2/Ltf/Txnip/Bmp6/Irf8/Lyn/Cd14/Trim12c/Trim30d/Hadhb/B2m/Trim12a/Selenos/Clec7a/Gbp6/Lilrb4a	32
GO:1900046	regulation of hemostasis	14/808	73/23062	2.04e-07	3.26e-05	2.5e-05	Apoe/Nfe2l2/Vtn/Dmtn/Pros1/Serping1/Tfpi/Fga/F3/Cd9/Anxa2/Thbs1/S100a9/Thbd	14
GO:1901342	regulation of vasculature development	31/808	312/23062	2.06e-07	3.26e-05	2.5e-05	Serpinf1/Hspb1/Nfe2l2/Fbln5/Vash1/Thbs2/Cyp1b1/C3/Slc12a2/F3/Reck/Anxa3/Itgax/Angpt2/Tlr3/Ctsh/Tgfbr2/Ngp/Cd59a/Slc39a12/Rnh1/Thbs1/Id1/S100a1/Foxc2/Igf2/Ccr2/Foxc1/Lgals3/Hmga2/Sphk1	31
GO:0042063	gliogenesis	34/808	362/23062	2.07e-07	3.26e-05	2.5e-05	Etv5/Vtn/Gfap/Hexb/Bmp4/Clu/Plec/Nab2/Fn1/Dbi/Vim/Lef1/Tlr2/Trp73/Mxra8/Cd9/Cx3cl1/Cspg5/Hdac11/Tmem98/Mboat7/C1qa/Mycn/Egr2/Slc7a5/Tspo/Lyn/Ccr2/S100a8/S100a9/Hmga2/Lepr/Pick1/Cdk5r2	34
GO:0019724	B cell mediated immunity	25/808	221/23062	2.75e-07	4.12e-05	3.16e-05	Tcirg1/Serping1/Parp3/C3/C2/Cd74/Cfh/Cd55/Fcgr2b/Hpx/H2-Aa/C1qa/C1qc/C1qb/Pirb/Fcgr3/H2-Eb1/B2m/C4b/H2-Ab1/Igkc/Ighg2c/Ighg2b/H2-DMb1/Igha	25
GO:0050818	regulation of coagulation	14/808	75/23062	2.9e-07	4.12e-05	3.16e-05	Apoe/Nfe2l2/Vtn/Dmtn/Pros1/Serping1/Tfpi/Fga/F3/Cd9/Anxa2/Thbs1/S100a9/Thbd	14
GO:0009636	response to toxic substance	18/808	123/23062	2.92e-07	4.12e-05	3.16e-05	Nqo1/Arnt2/Nfe2l2/Fbln5/Cyp1b1/Trpm6/Lcn2/Nr4a2/Cat/Prdx1/Pon3/Slc6a1/Pon2/Ppp1r9a/Ephx1/Oprd1/Slc22a8/Scn2b	18
GO:0043122	regulation of I-kappaB kinase/NF-kappaB signaling	23/808	192/23062	2.94e-07	4.12e-05	3.16e-05	S100a4/Hspb1/Per1/Cd74/Btrc/Casp8/Zc3hav1/Zfand6/Trim30a/Trim21/Pim2/Tlr3/Cx3cl1/Ltf/Nod1/S100a13/Trim32/Trim12c/Trim30d/Trim12a/Nup62/Lilrb4b/Lilrb4a	23
GO:0045088	regulation of innate immune response	26/808	239/23062	3.44e-07	4.71e-05	3.61e-05	Apoe/Ifi35/Nfe2l2/Appl2/Serping1/C3/Cd74/Casp8/Cfh/Adar/Tlr2/A2m/Hpx/Trim30a/Trim21/Parp14/Pla2g5/Ifi209/Trim56/Serpinb9/Igf2/Trim12c/Trim30d/Trim12a/Nlrc5/Clec7a	26
GO:0045055	regulated exocytosis	29/808	287/23062	3.56e-07	4.72e-05	3.62e-05	Syngr3/Stx1a/Ptgds/Steap2/Cadps2/Plek/Dmtn/Syngr1/Cacna1i/Apba1/Stxbp1/Snap23/Stxbp3/Anxa3/Stx1b/Cspg5/Unc13a/Htr2a/Rims4/Sv2a/Lyn/Adra1a/Syngr2/Ccr2/Kcnb1/Vamp8/Doc2a/Rap1b/Cdk5r2	29
GO:0022407	regulation of cell-cell adhesion	41/808	495/23062	3.64e-07	4.72e-05	3.62e-05	Cdh1/Hspb1/Slc4a1/Bmp7/Pde4d/Bmp4/Dmtn/Smarcd1/Cd74/Cd55/Prkcq/Vcam1/Lef1/Fga/Pdpn/Cd9/Cd37/Itgal/Cx3cl1/Tbx18/Tgfbr2/Cd59a/Egr3/Pcdh8/H2-Aa/Icam1/Bmp6/Lyn/Igf2/Ccr2/Lgals3/H2-Eb1/B2m/Lgals1/Celsr2/Fcho1/H2-Ab1/H2-DMb1/Lilrb4b/Lilrb4a/Pnp	41
GO:0015711	organic anion transport	33/808	356/23062	4.2e-07	5.31e-05	4.07e-05	Slc4a1/Mgst1/Slc16a12/Slc25a13/Gfap/Emb/Grm2/Slc12a2/Slc22a6/Apba1/Stxbp1/Ntsr1/Slc6a17/Slc16a4/Slc4a2/Slc6a13/Slco1c1/Slc6a1/Slc38a5/Slc7a2/Slc37a2/Abcc4/Slc6a20a/Slc16a9/Slc32a1/Sv2a/Slc7a5/Slc26a7/Pla2g5/Slc6a7/Pla2g4a/Slc22a8/Slco1a5	33
GO:0050867	positive regulation of cell activation	40/808	481/23062	4.56e-07	5.63e-05	4.32e-05	Slc4a1/Ttbk1/Plek/Smarcd1/Cd74/Cd55/Ddr2/Prkcq/Stxbp1/Vcam1/Lef1/Pdpn/Ctsc/Itgal/Tgfbr2/Cd59a/Vav3/Egr3/Acta2/H2-Aa/Thbs1/Igf2/Ccr2/Vamp8/Pla2g4a/H2-Eb1/B2m/Atp11c/Lgals1/Fcho1/H2-Ab1/Igkc/Ighg2c/Ighg2b/Clec7a/H2-DMb1/Igha/Lilrb4b/Lilrb4a/Pnp	40
GO:0002253	activation of immune response	34/808	380/23062	6.39e-07	7.7e-05	5.9e-05	Cd79a/Appl2/Pde4d/Fyb/Serping1/C3/C2/Cfh/Cd55/Tlr2/A2m/Trim30a/Plscr2/Cd59a/Vav3/Elf1/C1qa/C1qc/C1qb/Lyn/Ifi209/Lgals3/Trim12c/Trim30d/Trim12a/Fcho1/C4b/Igkc/Ighg2c/Ighg2b/Clec7a/Igha/Lilrb4b/Lilrb4a	34
GO:0002699	positive regulation of immune effector process	30/808	313/23062	6.96e-07	8e-05	6.13e-05	Appl2/Rsad2/C3/C2/Cd74/Il1r1/Cd55/Stxbp1/Tlr2/Cd37/Hpx/Tlr3/H2-Q4/Nod1/Rigi/Pla2g5/Lyn/Ccr2/Vamp8/Fcgr3/H2-Q7/B2m/H2-K1/H2-Q6/H2-D1/C4b/Ighg2b/H2-DMb1/Lilrb4a/Pnp	30
GO:0060326	cell chemotaxis	30/808	313/23062	6.96e-07	8e-05	6.13e-05	Hspb1/Trpm2/Cxcl16/Ccl9/Pde4d/Plec/Lox/Slc12a2/Cd74/Slamf9/Prkcq/Vcam1/Lef1/Csf3r/Spp1/Pf4/Il17rc/Cx3cl1/Pdgfd/Vav3/Egr3/Thbs1/Lyn/Hsd3b7/Ccr2/Lgals3/S100a8/S100a9/Fcgr3/Ackr4	30
GO:0046597	negative regulation of viral entry into host cell	9/808	31/23062	7.67e-07	8.55e-05	6.56e-05	Cd74/Ifitm1/Ifitm3/Trim30a/Trim56/Trim12c/Trim30d/Ifitm2/Trim12a	9
GO:0016064	immunoglobulin mediated immune response	24/808	218/23062	7.78e-07	8.55e-05	6.56e-05	Tcirg1/Serping1/Parp3/C3/C2/Cd74/Cfh/Cd55/Fcgr2b/Hpx/H2-Aa/C1qa/C1qc/C1qb/Fcgr3/H2-Eb1/B2m/C4b/H2-Ab1/Igkc/Ighg2c/Ighg2b/H2-DMb1/Igha	24
GO:0006887	exocytosis	36/808	419/23062	7.95e-07	8.55e-05	6.56e-05	Septin1/Syngr3/Stx1a/Ptgds/Steap2/Cadps2/Plek/Myh10/Dmtn/Syngr1/Cacna1i/Apba1/Stxbp1/Snap23/Stxbp3/Prss12/Fga/Anxa3/Stx1b/Anxa2/Cspg5/Unc13a/Htr2a/Rims4/Srcin1/Sv2a/Lyn/Syt16/Adra1a/Syngr2/Ccr2/Kcnb1/Vamp8/Doc2a/Rap1b/Cdk5r2	36
GO:0071219	cellular response to molecule of bacterial origin	29/808	299/23062	8.34e-07	8.78e-05	6.74e-05	Abca1/Cxcl16/Pde4d/Slc12a2/Cfh/Cd55/Fcgr2b/Mrc1/Vim/Tlr2/Gbp2/Chmp5/Pf4/Trim30a/Cx3cl1/Plscr2/Ltf/Bmp6/Irf8/Lyn/Cd14/Trim12c/Trim30d/Hadhb/B2m/Trim12a/Selenos/Gbp6/Lilrb4a	29
GO:1903034	regulation of response to wounding	21/808	176/23062	1.02e-06	0.000105215	8.07e-05	Apoe/Nfe2l2/Vtn/Dmtn/Pros1/Serping1/Slc12a2/Ddr2/Tfpi/Fga/F3/Cd9/Anxa2/Phldb2/Acta2/Thbs1/Cd109/Foxc2/S100a9/Thbd/Clec7a	21
GO:0001503	ossification	36/808	424/23062	1.05e-06	0.000106312	8.16e-05	Mef2d/Tcirg1/Lrp3/Clic1/Bmp7/Srgn/Rsad2/Bmpr1a/Bmp4/Lox/Nab2/Ifitm1/Ifitm3/Ddr2/Wwtr1/Adar/Tgfbr3/Spp1/Col1a2/Mgp/Bmp5/Ltf/Slc26a2/Egr2/Bmp6/Id1/Foxc2/Riox1/Omd/Ranbp3l/Igf2/Foxc1/Sgms2/Junb/H3f3a/Mn1	36
GO:0052547	regulation of peptidase activity	37/808	444/23062	1.17e-06	0.000114625	8.79e-05	Cdh1/Serpinf1/Ctsd/Ttbk1/Vtn/Arrb1/Perp/Serpina3n/Serpind1/Serping1/Casp8/Cflar/Tfpi/Cst3/F3/Reck/A2m/Pzp/Dlc1/Ctsh/Ngp/Ltf/Rps27l/Itih2/Nod1/Thbs1/Lyn/Serpinb6b/Wfikkn2/Serpinb9/Cd109/Foxl2/Rnf7/S100a8/S100a9/Serpina3k/Serpinb6a	37
GO:0051701	biological process involved in interaction with host	20/808	163/23062	1.18e-06	0.000114625	8.79e-05	Ctsl/Cd74/Ifitm1/Ifitm3/Gbp2/Chmp5/Trim30a/Trim21/Nectin1/Ltf/Icam1/Trim56/Vamp8/Trim12c/Trim30d/Ifitm2/Trim12a/Vps37b/Lgals1/Gbp6	20
GO:0015849	organic acid transport	30/808	322/23062	1.26e-06	0.000120156	9.22e-05	Apoe/Slc25a13/Gfap/Emb/Grm2/Slc12a2/Slc22a6/Apba1/Stxbp1/Ntsr1/Slc6a17/Plin2/Slc6a13/Slco1c1/Slc6a1/Slc38a5/Slc7a2/Abcc4/Fxyd1/Slc6a20a/Slc32a1/Sv2a/Slc7a5/Thbs1/Slc26a7/Pla2g5/Rbp1/Slc6a7/Pla2g4a/Slco1a5	30
GO:0001505	regulation of neurotransmitter levels	26/808	256/23062	1.29e-06	0.000120873	9.27e-05	Cacna1b/Syngr3/Stx1a/Cadps2/Gfap/Asic1/Apba1/Stxbp1/Snap23/Stxbp3/Kcnc4/Slc6a1/Stx1b/Cspg5/Ppp1r9a/Unc13a/Htr2a/Rims4/Sv2a/Adra1a/Nat8l/Doc2a/Rap1b/Ptprn2/Sphk1/Gad1	26
GO:0046942	carboxylic acid transport	28/808	290/23062	1.41e-06	0.000129209	9.91e-05	Slc16a12/Slc25a13/Gfap/Emb/Grm2/Slc12a2/Slc22a6/Apba1/Stxbp1/Ntsr1/Slc6a17/Slc16a4/Slc6a13/Slco1c1/Slc6a1/Slc38a5/Slc7a2/Abcc4/Slc6a20a/Slc16a9/Slc32a1/Sv2a/Slc7a5/Slc26a7/Pla2g5/Slc6a7/Pla2g4a/Slco1a5	28
GO:0046596	regulation of viral entry into host cell	11/808	52/23062	1.48e-06	0.000133833	0.000102677	Cd74/Ifitm1/Ifitm3/Trim30a/Trim21/Trim56/Trim12c/Trim30d/Ifitm2/Trim12a/Lgals1	11
GO:1903901	negative regulation of viral life cycle	9/808	34/23062	1.81e-06	0.000160975	0.0001235	Cd74/Ifitm1/Ifitm3/Trim30a/Trim56/Trim12c/Trim30d/Ifitm2/Trim12a	9
GO:0061045	negative regulation of wound healing	13/808	75/23062	1.85e-06	0.000161522	0.000123919	Apoe/Vtn/Pros1/Serping1/Slc12a2/Tfpi/Fga/Cd9/Anxa2/Phldb2/Thbs1/Cd109/Thbd	13
GO:0031664	regulation of lipopolysaccharide-mediated signaling pathway	8/808	26/23062	1.96e-06	0.000167539	0.000128535	Cd55/Trim30a/Cx3cl1/Ltf/Bmp6/Trim12c/Trim30d/Trim12a	8
GO:0007249	I-kappaB kinase/NF-kappaB signaling	24/808	231/23062	2.2e-06	0.000182396	0.000139934	S100a4/Hspb1/Per1/Cd74/Btrc/Casp8/Tlr2/Zc3hav1/Zfand6/Trim30a/Trim21/Pim2/Tlr3/Cx3cl1/Ltf/Nod1/S100a13/Trim32/Trim12c/Trim30d/Trim12a/Nup62/Lilrb4b/Lilrb4a	24
GO:0002821	positive regulation of adaptive immune response	19/808	155/23062	2.2e-06	0.000182396	0.000139934	Rsad2/C3/Cd74/Il1r1/Cd55/Prkcq/Hpx/H2-Q4/Ccr2/Pla2g4a/Fcgr3/H2-Q7/B2m/H2-K1/H2-Q6/H2-D1/H2-Ab1/Ighg2b/Pnp	19
GO:0048525	negative regulation of viral process	15/808	101/23062	2.33e-06	0.000189996	0.000145764	Rsad2/Cd74/Ifitm1/Ifitm3/Zc3hav1/Trim30a/Trim21/Ltf/Trim56/Trim32/Hmga2/Trim12c/Trim30d/Ifitm2/Trim12a	15
GO:0050808	synapse organization	39/808	495/23062	2.4e-06	0.000192396	0.000147605	Cdh1/Apoe/Clstn3/Etv5/Kif1a/Srgn/Cacnb1/Myh10/Thbs2/C3/Ngef/Fcgr2b/Tlr2/Pdlim5/Grip2/Slc6a1/Col4a5/Nectin1/Ppp1r9a/Unc13a/Sncb/Rims4/Pcdh8/C1qa/C1qc/C1qb/Srcin1/Lgi2/Clstn1/Igsf21/Lhfpl4/Lrrc4b/Flrt1/Elfn1/Lrrc4c/Nlgn2/Pick1/Slitrk1/Pcdhgc5	39
GO:0043123	positive regulation of I-kappaB kinase/NF-kappaB signaling	17/808	128/23062	2.47e-06	0.000195165	0.00014973	S100a4/Cd74/Casp8/Zc3hav1/Trim30a/Trim21/Pim2/Tlr3/Cx3cl1/Ltf/Nod1/S100a13/Trim32/Trim12c/Trim30d/Trim12a/Nup62	17
GO:0070527	platelet aggregation	11/808	55/23062	2.67e-06	0.000198871	0.000152574	Plek/Dmtn/Fn1/Cfh/Prkcq/Stxbp1/Stxbp3/Fga/Pdpn/Cd9/Lyn	11
GO:0072012	glomerulus vasculature development	8/808	27/23062	2.69e-06	0.000198871	0.000152574	Bmp7/Bmp4/Cflar/Notch2/Angpt2/Pdgfd/Egr1/Foxc2	8
GO:0032835	glomerulus development	12/808	66/23062	2.73e-06	0.000198871	0.000152574	Bmp7/Bmp4/Cflar/Cfh/Wwtr1/Notch2/Angpt2/Pdgfd/Egr1/Foxc2/Foxc1/Col4a4	12
GO:0007269	neurotransmitter secretion	21/808	187/23062	2.74e-06	0.000198871	0.000152574	Cacna1b/Stx1a/Cadps2/Asic1/Apba1/Stxbp1/Snap23/Stxbp3/Kcnc4/Stx1b/Cspg5/Ppp1r9a/Unc13a/Htr2a/Rims4/Sv2a/Adra1a/Doc2a/Rap1b/Ptprn2/Sphk1	21
GO:0099643	signal release from synapse	21/808	187/23062	2.74e-06	0.000198871	0.000152574	Cacna1b/Stx1a/Cadps2/Asic1/Apba1/Stxbp1/Snap23/Stxbp3/Kcnc4/Stx1b/Cspg5/Ppp1r9a/Unc13a/Htr2a/Rims4/Sv2a/Adra1a/Doc2a/Rap1b/Ptprn2/Sphk1	21
GO:0030099	myeloid cell differentiation	36/808	442/23062	2.75e-06	0.000198871	0.000152574	Acvr1b/Tcirg1/Slc4a1/Lrrk1/Srf/Fos/Bmp4/Dmtn/Dab2/Lox/Cd74/Alas2/Casp8/Notch2/Adar/Lef1/Tlr2/Csf3r/Tgfbr3/Vps33a/Tgfbr2/L3mbtl1/C1qc/Irf8/Lyn/Cd109/Rbp1/Rbm15/Hbb-b1/Junb/Pirb/B2m/Hba-a2/Hba-a1/Lilrb4b/Lilrb4a	36
GO:0007159	leukocyte cell-cell adhesion	34/808	408/23062	3.15e-06	0.000224379	0.000172143	Hspb1/Slc4a1/Bmp7/Bmp4/Smarcd1/Cd74/Cfh/Cd55/Prkcq/Vcam1/Lef1/Cd37/Itgal/Msn/Tgfbr2/Cd59a/Egr3/H2-Aa/Icam1/Thbs1/Igf2/Ccr2/Lgals3/S100a8/S100a9/H2-Eb1/B2m/Lgals1/Fcho1/H2-Ab1/H2-DMb1/Lilrb4b/Lilrb4a/Pnp	34
GO:0043903	regulation of biological process involved in symbiotic interaction	12/808	67/23062	3.22e-06	0.00022594	0.000173341	Cd74/Ifitm1/Ifitm3/Trim30a/Trim21/Ltf/Trim56/Trim12c/Trim30d/Ifitm2/Trim12a/Lgals1	12
GO:0061437	renal system vasculature development	8/808	28/23062	3.65e-06	0.00024972	0.000191585	Bmp7/Bmp4/Cflar/Notch2/Angpt2/Pdgfd/Egr1/Foxc2	8
GO:0061440	kidney vasculature development	8/808	28/23062	3.65e-06	0.00024972	0.000191585	Bmp7/Bmp4/Cflar/Notch2/Angpt2/Pdgfd/Egr1/Foxc2	8
GO:0052372	modulation by symbiont of entry into host	11/808	57/23062	3.86e-06	0.000260229	0.000199647	Cd74/Ifitm1/Ifitm3/Trim30a/Trim21/Trim56/Trim12c/Trim30d/Ifitm2/Trim12a/Lgals1	11
GO:0071222	cellular response to lipopolysaccharide	27/808	289/23062	4.02e-06	0.000267638	0.000205331	Abca1/Cxcl16/Pde4d/Slc12a2/Cfh/Cd55/Mrc1/Vim/Gbp2/Chmp5/Pf4/Trim30a/Cx3cl1/Plscr2/Ltf/Bmp6/Irf8/Lyn/Cd14/Trim12c/Trim30d/Hadhb/B2m/Trim12a/Selenos/Gbp6/Lilrb4a	27
GO:0002824	positive regulation of adaptive immune response based on somatic recombination of immune receptors built from immunoglobulin superfamily domains	18/808	148/23062	4.53e-06	0.000297363	0.000228136	Rsad2/C3/Il1r1/Cd55/Prkcq/Hpx/H2-Q4/Ccr2/Pla2g4a/Fcgr3/H2-Q7/B2m/H2-K1/H2-Q6/H2-D1/H2-Ab1/Ighg2b/Pnp	18
GO:0001649	osteoblast differentiation	23/808	225/23062	4.68e-06	0.000303216	0.000232626	Mef2d/Tcirg1/Lrp3/Clic1/Bmp7/Bmpr1a/Bmp4/Lox/Ifitm1/Ifitm3/Ddr2/Wwtr1/Adar/Tgfbr3/Spp1/Ltf/Bmp6/Id1/Riox1/Ranbp3l/Igf2/Junb/H3f3a	23
GO:0044790	suppression of viral release by host	7/808	21/23062	4.78e-06	0.000305662	0.000234503	Trim30a/Trim21/Trim56/Trim32/Trim12c/Trim30d/Trim12a	7
GO:0051090	regulation of DNA-binding transcription factor activity	35/808	435/23062	4.95e-06	0.000312654	0.000239867	Card14/Srf/Arrb1/Clu/Fzd6/Cyp1b1/Cflar/Fcgr2b/Ddr2/Prkcq/Cat/Ntsr1/Tlr2/Tgfbr3/Anxa3/Anxa4/Trim30a/Trim21/Tlr3/Cx3cl1/Carm1/Ltf/Icam1/Nod1/Rigi/Id1/Trim32/Pprc1/Hmga2/Trim12c/Trim30d/Sphk1/Cytl1/Trim12a/Nlrc5	35
GO:0002703	regulation of leukocyte mediated immunity	27/808	295/23062	5.9e-06	0.000368209	0.000282489	Rsad2/Parp3/C3/Il1r1/Cd55/Fcgr2b/Stxbp1/Tlr2/Hpx/Tlr3/H2-Q4/Rigi/Lyn/Serpinb9/Igf2/Ccr2/Vamp8/Fcgr3/H2-Q7/B2m/H2-K1/H2-Q6/H2-D1/Ighg2b/Lilrb4b/Lilrb4a/Pnp	27
GO:0034109	homotypic cell-cell adhesion	13/808	83/23062	5.98e-06	0.000368886	0.000283008	Plek/Dmtn/Fn1/Cfh/Prkcq/Stxbp1/Stxbp3/Fga/Pdpn/Cd9/Lyn/Dsg2/Lgals1	13
GO:1902414	protein localization to cell junction	16/808	123/23062	6.37e-06	0.000388227	0.000297846	Lsr/Hspb1/Clstn3/Map1a/Snap23/Grip2/Stx1b/Nectin1/Cgnl1/Tjp3/Clstn1/Nlgn2/Mpp7/Cacng3/Heg1/Npcd	16
GO:0002696	positive regulation of leukocyte activation	36/808	460/23062	6.76e-06	0.000406821	0.000312111	Slc4a1/Ttbk1/Smarcd1/Cd74/Cd55/Prkcq/Stxbp1/Vcam1/Lef1/Ctsc/Itgal/Tgfbr2/Cd59a/Vav3/Egr3/H2-Aa/Thbs1/Igf2/Ccr2/Vamp8/Pla2g4a/H2-Eb1/B2m/Atp11c/Lgals1/Fcho1/H2-Ab1/Igkc/Ighg2c/Ighg2b/Clec7a/H2-DMb1/Igha/Lilrb4b/Lilrb4a/Pnp	36
GO:0017156	calcium-ion regulated exocytosis	12/808	72/23062	7.02e-06	0.000417688	0.000320449	Stx1a/Cadps2/Cacna1i/Stxbp1/Stxbp3/Stx1b/Unc13a/Kcnb1/Vamp8/Doc2a/Rap1b/Cdk5r2	12
GO:0031349	positive regulation of defense response	27/808	300/23062	8.04e-06	0.000472649	0.000362615	Ifi35/Ttbk1/C3/Cd74/Tlr2/Ctsc/Hpx/Trim30a/Tlr3/Nod1/Ctss/Pla2g5/Ifi209/Trim56/Ccr2/Vamp8/S100a8/S100a9/Pla2g4a/Trim12c/Trim30d/Fcgr3/Trim12a/Lgals1/Nlrc5/Ighg2b/Clec7a	27
GO:0002819	regulation of adaptive immune response	23/808	233/23062	8.37e-06	0.000474868	0.000364317	Rsad2/Parp3/C3/Cd74/Il1r1/Cd55/Fcgr2b/Prkcq/Hpx/H2-Q4/Ccr2/Pla2g4a/Fcgr3/H2-Q7/B2m/H2-K1/H2-Q6/H2-D1/H2-Ab1/Ighg2b/Lilrb4b/Lilrb4a/Pnp	23
GO:0002237	response to molecule of bacterial origin	32/808	390/23062	8.39e-06	0.000474868	0.000364317	Mgst1/Abca1/Cxcl16/Pde4d/Slc12a2/Cfh/Cd55/Fcgr2b/Mrc1/Vim/Tlr2/Gbp2/Chmp5/Pf4/Trim30a/Cx3cl1/Plscr2/Ltf/Bmp6/Irf8/Lyn/Cd14/S100a8/S100a9/Trim12c/Trim30d/Hadhb/B2m/Trim12a/Selenos/Gbp6/Lilrb4a	32
GO:0051588	regulation of neurotransmitter transport	17/808	140/23062	8.46e-06	0.000474868	0.000364317	Cacna1b/Stx1a/Gfap/Asic1/Apba1/Stxbp1/Kcnc4/Stx1b/Cspg5/Ppp1r9a/Unc13a/Htr2a/Rims4/Adra1a/Nat8l/Rap1b/Sphk1	17
GO:0002822	regulation of adaptive immune response based on somatic recombination of immune receptors built from immunoglobulin superfamily domains	22/808	217/23062	8.55e-06	0.000474868	0.000364317	Rsad2/Parp3/C3/Il1r1/Cd55/Fcgr2b/Prkcq/Hpx/H2-Q4/Ccr2/Pla2g4a/Fcgr3/H2-Q7/B2m/H2-K1/H2-Q6/H2-D1/H2-Ab1/Ighg2b/Lilrb4b/Lilrb4a/Pnp	22
GO:0098742	cell-cell adhesion via plasma-membrane adhesion molecules	22/808	217/23062	8.55e-06	0.000474868	0.000364317	Cdh1/Clstn3/Cd164/Emb/Vcam1/Itgal/Cx3cl1/Nectin1/Tgfbr2/Pcdh8/Vstm2l/Nexn/Clstn1/Igsf21/Dsg2/Lrrc4b/Cdh19/Lrrc4c/Lgals1/Celsr2/Slitrk1/Pcdhga12	22
GO:0030195	negative regulation of blood coagulation	10/808	51/23062	9.16e-06	0.000503138	0.000386006	Apoe/Vtn/Pros1/Serping1/Tfpi/Fga/Cd9/Anxa2/Thbs1/Thbd	10
GO:0044000	movement in host	16/808	127/23062	9.66e-06	0.000524976	0.00040276	Ctsl/Cd74/Ifitm1/Ifitm3/Chmp5/Trim30a/Trim21/Nectin1/Trim56/Vamp8/Trim12c/Trim30d/Ifitm2/Trim12a/Vps37b/Lgals1	16
GO:0030198	extracellular matrix organization	28/808	322/23062	1.05e-05	0.000564058	0.000432744	Vtn/Aebp1/Gfap/Fbln5/Lcp1/Cyp1b1/Lox/Loxl4/Cflar/Col19a1/Fn1/Ddr2/B4galt1/Reck/Pdpn/Fscn1/Col1a2/Col4a5/Anxa2/Phldb2/Tgfbi/Ctss/Foxc2/Foxc1/Lgals3/Spock2/Col4a4/Adamtsl3	28
GO:0072109	glomerular mesangium development	6/808	16/23062	1.08e-05	0.000568087	0.000435834	Bmp7/Bmp4/Cflar/Pdgfd/Egr1/Foxc2	6
GO:1900047	negative regulation of hemostasis	10/808	52/23062	1.1e-05	0.000568087	0.000435834	Apoe/Vtn/Pros1/Serping1/Tfpi/Fga/Cd9/Anxa2/Thbs1/Thbd	10
GO:0043062	extracellular structure organization	28/808	323/23062	1.11e-05	0.000568087	0.000435834	Vtn/Aebp1/Gfap/Fbln5/Lcp1/Cyp1b1/Lox/Loxl4/Cflar/Col19a1/Fn1/Ddr2/B4galt1/Reck/Pdpn/Fscn1/Col1a2/Col4a5/Anxa2/Phldb2/Tgfbi/Ctss/Foxc2/Foxc1/Lgals3/Spock2/Col4a4/Adamtsl3	28
GO:0002399	MHC class II protein complex assembly	5/808	10/23062	1.13e-05	0.000568087	0.000435834	H2-Aa/H2-Eb1/B2m/H2-Ab1/H2-DMb1	5
GO:0002503	peptide antigen assembly with MHC class II protein complex	5/808	10/23062	1.13e-05	0.000568087	0.000435834	H2-Aa/H2-Eb1/B2m/H2-Ab1/H2-DMb1	5
GO:0060710	chorio-allantoic fusion	5/808	10/23062	1.13e-05	0.000568087	0.000435834	Bmp7/Vcam1/Lef1/Bmp5/Erf	5
GO:0098883	synapse pruning	5/808	10/23062	1.13e-05	0.000568087	0.000435834	C3/Ngef/C1qa/C1qc/C1qb	5
GO:0045229	external encapsulating structure organization	28/808	324/23062	1.18e-05	0.00058016	0.000445097	Vtn/Aebp1/Gfap/Fbln5/Lcp1/Cyp1b1/Lox/Loxl4/Cflar/Col19a1/Fn1/Ddr2/B4galt1/Reck/Pdpn/Fscn1/Col1a2/Col4a5/Anxa2/Phldb2/Tgfbi/Ctss/Foxc2/Foxc1/Lgals3/Spock2/Col4a4/Adamtsl3	28
GO:0052548	regulation of endopeptidase activity	30/808	360/23062	1.18e-05	0.00058016	0.000445097	Cdh1/Serpinf1/Ctsd/Ttbk1/Vtn/Arrb1/Perp/Serpina3n/Serpind1/Serping1/Casp8/Cflar/Cst3/F3/Reck/A2m/Dlc1/Ltf/Rps27l/Nod1/Thbs1/Lyn/Serpinb6b/Serpinb9/Foxl2/Rnf7/S100a8/S100a9/Serpina3k/Serpinb6a	30
GO:0032103	positive regulation of response to external stimulus	35/808	454/23062	1.25e-05	0.00060711	0.000465773	Hspb1/Ifi35/Ttbk1/Vtn/C3/Cd74/Fn1/Tlr2/Zc3hav1/Ctsc/Hpx/Trim30a/Tlr3/Cx3cl1/Pdgfd/Nod1/Ctss/Bmp6/Thbs1/Pla2g5/Ifi209/Trim56/Ccr2/Vamp8/S100a8/S100a9/Pla2g4a/Trim12c/Trim30d/Fcgr3/Trim12a/Lgals1/Nlrc5/Ighg2b/Clec7a	35
GO:0050819	negative regulation of coagulation	10/808	53/23062	1.31e-05	0.000631504	0.000484488	Apoe/Vtn/Pros1/Serping1/Tfpi/Fga/Cd9/Anxa2/Thbs1/Thbd	10
GO:0002456	T cell mediated immunity	17/808	145/23062	1.35e-05	0.000645875	0.000495513	Rsad2/Il1r1/Cd55/Ctsc/Ctsh/H2-Q4/Icam1/Serpinb9/Ccr2/H2-Q7/B2m/H2-K1/H2-Q6/H2-D1/Lilrb4b/Lilrb4a/Pnp	17
GO:0051047	positive regulation of secretion	33/808	419/23062	1.42e-05	0.00066632	0.000511198	Cacna1b/Cd33/Stx1a/Trpm2/Cadps2/Arrb1/Myh10/Dab2/Cacna1i/Slc12a2/Prkcq/Stxbp1/Ntsr1/Serp1/Tlr2/Fga/Spp1/Slc6a1/Stx1b/Anxa2/Unc13a/Bmp6/Lgals3/Foxl2/Kcnb1/Vamp8/Nlgn2/S100a8/S100a9/Pla2g4a/Lepr/Sphk1/Cdk5r2	33
GO:0009062	fatty acid catabolic process	14/808	103/23062	1.44e-05	0.00066632	0.000511198	Abhd3/Eci2/Acadl/Dbi/Hadh/Decr1/Scp2/Cpt2/Nudt7/Etfa/Etfbkmt/Pex2/Acacb/Hadhb	14
GO:0062014	negative regulation of small molecule metabolic process	14/808	103/23062	1.44e-05	0.00066632	0.000511198	Apoe/Slc4a1/Plek/Appl2/Acadl/Dbi/Fam3c/Dkkl1/Bmp5/Atcay/Etfbkmt/Tspo/Acacb/Lepr	14
GO:1903532	positive regulation of secretion by cell	30/808	364/23062	1.46e-05	0.000670365	0.000514302	Cacna1b/Cd33/Stx1a/Trpm2/Cadps2/Arrb1/Myh10/Dab2/Cacna1i/Slc12a2/Prkcq/Stxbp1/Ntsr1/Serp1/Tlr2/Fga/Spp1/Stx1b/Anxa2/Unc13a/Bmp6/Lgals3/Foxl2/Kcnb1/Vamp8/Nlgn2/Pla2g4a/Lepr/Sphk1/Cdk5r2	30
GO:0019395	fatty acid oxidation	15/808	117/23062	1.47e-05	0.000670365	0.000514302	Appl2/Cygb/Eci2/Acadl/Dbi/Hadh/Decr1/Scp2/Cpt2/Etfa/Etfbkmt/Pex2/Acacb/Hadhb/Cyp4v3	15
GO:0050900	leukocyte migration	31/808	383/23062	1.51e-05	0.000682636	0.000523716	Trpm2/Cxcl16/Ccl9/Pde4d/Plec/Slc12a2/Cd74/Il1r1/Slamf9/Vcam1/Tlr2/B4galt1/Csf3r/Spp1/Pf4/Il17rc/Cd9/Itgal/Msn/Cx3cl1/Pdgfd/Vav3/Icam1/Thbs1/Lyn/Hsd3b7/Ccr2/Lgals3/S100a8/S100a9/Fcgr3	31
GO:0044403	biological process involved in symbiotic interaction	24/808	259/23062	1.56e-05	0.000697162	0.000534861	Apoe/Ctsl/Cd74/Ifitm1/Ifitm3/Fn1/Lef1/Gbp2/Chmp5/Trim30a/Trim21/Nectin1/Ltf/Icam1/Trim56/Vamp8/Hmga2/Trim12c/Trim30d/Ifitm2/Trim12a/Vps37b/Lgals1/Gbp6	24
GO:0032640	tumor necrosis factor production	20/808	193/23062	1.57e-05	0.000697162	0.000534861	Cd33/Hspb1/Clu/Slamf9/Tlr2/Trim30a/Tlr3/Cx3cl1/Ltf/Nod1/Thbs1/Rigi/Tspo/Ccr2/Cd14/Fcgr3/Selenos/Clec7a/Lilrb4b/Lilrb4a	20
GO:0046718	viral entry into host cell	14/808	104/23062	1.61e-05	0.000703178	0.000539476	Ctsl/Cd74/Ifitm1/Ifitm3/Trim30a/Trim21/Nectin1/Trim56/Vamp8/Trim12c/Trim30d/Ifitm2/Trim12a/Lgals1	14
GO:0070486	leukocyte aggregation	6/808	17/23062	1.61e-05	0.000703178	0.000539476	Bmp7/Cfh/Msn/Thbs1/S100a8/S100a9	6
GO:0006635	fatty acid beta-oxidation	12/808	78/23062	1.64e-05	0.000707897	0.000543097	Eci2/Acadl/Dbi/Hadh/Decr1/Scp2/Cpt2/Etfa/Etfbkmt/Pex2/Acacb/Hadhb	12
GO:0019058	viral life cycle	24/808	260/23062	1.66e-05	0.000712883	0.000546922	Apoe/Rsad2/Ctsl/Cd74/Pcsk5/Ifitm1/Ifitm3/Adar/Chmp5/Zc3hav1/Trim30a/Trim21/Nectin1/Ltf/Icam1/Trim56/Vamp8/Hmga2/Trim12c/Trim30d/Ifitm2/Trim12a/Vps37b/Lgals1	24
GO:0030595	leukocyte chemotaxis	22/808	227/23062	1.74e-05	0.000734944	0.000563847	Trpm2/Cxcl16/Ccl9/Pde4d/Plec/Slc12a2/Cd74/Slamf9/Csf3r/Spp1/Pf4/Il17rc/Cx3cl1/Vav3/Thbs1/Lyn/Hsd3b7/Ccr2/Lgals3/S100a8/S100a9/Fcgr3	22
GO:0051590	positive regulation of neurotransmitter transport	7/808	25/23062	1.75e-05	0.000734944	0.000563847	Cacna1b/Stx1a/Stxbp1/Stx1b/Unc13a/Nat8l/Sphk1	7
GO:0050870	positive regulation of T cell activation	23/808	244/23062	1.77e-05	0.000734944	0.000563847	Slc4a1/Smarcd1/Cd74/Cd55/Prkcq/Vcam1/Lef1/Itgal/Tgfbr2/Cd59a/Egr3/H2-Aa/Igf2/Ccr2/H2-Eb1/B2m/Lgals1/Fcho1/H2-Ab1/H2-DMb1/Lilrb4b/Lilrb4a/Pnp	23
GO:0072593	reactive oxygen species metabolic process	23/808	244/23062	1.77e-05	0.000734944	0.000563847	Gnai3/Nqo1/Cybb/Nfe2l2/Fbln5/Cyp1b1/Rfk/Cflar/Lcn2/Cat/Prdx1/Pon3/Trim30a/Birc3/Tgfbr2/Mycn/Eef1a1/Thbs1/Tspo/Hbb-b1/ND2/Hba-a1/Hbb-bt	23
GO:0097028	dendritic cell differentiation	9/808	44/23062	1.79e-05	0.000736593	0.000565112	Trpm2/Tmem176a/Slamf9/Notch2/Tmem176b/Tgfbr2/Irf8/Lyn/Pirb	9
GO:0032496	response to lipopolysaccharide	30/808	369/23062	1.9e-05	0.000774138	0.000593916	Mgst1/Abca1/Cxcl16/Pde4d/Slc12a2/Cfh/Cd55/Mrc1/Vim/Gbp2/Chmp5/Pf4/Trim30a/Cx3cl1/Plscr2/Ltf/Bmp6/Irf8/Lyn/Cd14/S100a8/S100a9/Trim12c/Trim30d/Hadhb/B2m/Trim12a/Selenos/Gbp6/Lilrb4a	30
GO:0071706	tumor necrosis factor superfamily cytokine production	20/808	196/23062	1.97e-05	0.000797334	0.000611713	Cd33/Hspb1/Clu/Slamf9/Tlr2/Trim30a/Tlr3/Cx3cl1/Ltf/Nod1/Thbs1/Rigi/Tspo/Ccr2/Cd14/Fcgr3/Selenos/Clec7a/Lilrb4b/Lilrb4a	20
GO:1903900	regulation of viral life cycle	17/808	150/23062	2.12e-05	0.000847303	0.000650048	Rsad2/Cd74/Ifitm1/Ifitm3/Adar/Zc3hav1/Trim30a/Trim21/Ltf/Trim56/Hmga2/Trim12c/Trim30d/Ifitm2/Trim12a/Vps37b/Lgals1	17
GO:1903035	negative regulation of response to wounding	13/808	93/23062	2.13e-05	0.000847303	0.000650048	Apoe/Vtn/Pros1/Serping1/Slc12a2/Tfpi/Fga/Cd9/Anxa2/Phldb2/Thbs1/Cd109/Thbd	13
GO:0045766	positive regulation of angiogenesis	19/808	182/23062	2.29e-05	0.000899022	0.000689727	Hspb1/Nfe2l2/Cyp1b1/C3/F3/Anxa3/Itgax/Angpt2/Tlr3/Ctsh/Tgfbr2/Slc39a12/Thbs1/S100a1/Foxc2/Igf2/Lgals3/Hmga2/Sphk1	19
GO:1904018	positive regulation of vasculature development	19/808	182/23062	2.29e-05	0.000899022	0.000689727	Hspb1/Nfe2l2/Cyp1b1/C3/F3/Anxa3/Itgax/Angpt2/Tlr3/Ctsh/Tgfbr2/Slc39a12/Thbs1/S100a1/Foxc2/Igf2/Lgals3/Hmga2/Sphk1	19
GO:0016082	synaptic vesicle priming	7/808	26/23062	2.32e-05	0.000901573	0.000691684	Stx1a/Cadps2/Stxbp1/Snap23/Stx1b/Unc13a/Sv2a	7
GO:0015669	gas transport	6/808	18/23062	2.35e-05	0.000906335	0.000695337	Cygb/Aqp4/Car14/Hbb-b1/Hba-a1/Hbb-bt	6
GO:0001667	ameboidal-type cell migration	35/808	468/23062	2.37e-05	0.000906887	0.000695761	Acvr1b/Sema4f/Serpinf1/Rin2/Apoe/Hspb1/Bmp7/Srf/Nfe2l2/Appl2/Cygb/Vash1/Bmp4/Dmtn/Plec/Cyp1b1/Mapre2/Cd63/Fn1/Ddr2/Lcn2/Tgfbr3/Anxa3/Arhgdib/Angpt2/Kank2/Ctsh/Tgfbr2/Egr3/Acta2/Ovol2/Thbs1/Foxc2/Igf2/Vstm4	35
GO:0044409	entry into host	14/808	108/23062	2.48e-05	0.000943726	0.000724024	Ctsl/Cd74/Ifitm1/Ifitm3/Trim30a/Trim21/Nectin1/Trim56/Vamp8/Trim12c/Trim30d/Ifitm2/Trim12a/Lgals1	14
GO:0006631	fatty acid metabolic process	34/808	451/23062	2.62e-05	0.00098894	0.000758711	Abhd3/Prkar2b/Ptgds/Appl2/Ltc4s/Cygb/Eci2/Mmut/Cyp1b1/C3/Cd74/Cyp2e1/Acadl/Dbi/Hadh/Decr1/Hacd4/Pdpn/Scp2/Cpt2/Nudt7/Etfa/Degs1/Ephx1/Etfbkmt/Pex2/Pla2g5/Acacb/Ech1/Pla2g4a/Hadhb/Sphk1/Gpx4/Cyp4v3	34
GO:0046928	regulation of neurotransmitter secretion	15/808	123/23062	2.69e-05	0.00100793	0.000773278	Cacna1b/Stx1a/Asic1/Apba1/Stxbp1/Kcnc4/Stx1b/Cspg5/Ppp1r9a/Unc13a/Htr2a/Rims4/Adra1a/Rap1b/Sphk1	15
GO:0042326	negative regulation of phosphorylation	31/808	395/23062	2.75e-05	0.0010222	0.000784229	Kat2b/Apoe/Prkar2b/Hspb1/Slc4a1/Bmp7/Lrrk1/Cnksr3/Arrb1/Pde4d/Bmp4/Dmtn/Dnajc3/Plec/Spry4/Prkar1b/Ddr2/Wwtr1/Adar/Mvp/Birc3/Parp14/Srcin1/Lyn/Cd109/Gckr/Heg1/Gbp4/Nup62/Lilrb4b/Lilrb4a	31
GO:1903039	positive regulation of leukocyte cell-cell adhesion	24/808	270/23062	3.09e-05	0.00113242	0.000868789	Slc4a1/Smarcd1/Cd74/Cd55/Prkcq/Vcam1/Lef1/Itgal/Tgfbr2/Cd59a/Egr3/H2-Aa/Icam1/Igf2/Ccr2/H2-Eb1/B2m/Lgals1/Fcho1/H2-Ab1/H2-DMb1/Lilrb4b/Lilrb4a/Pnp	24
GO:0032680	regulation of tumor necrosis factor production	19/808	186/23062	3.11e-05	0.00113242	0.000868789	Cd33/Hspb1/Clu/Tlr2/Trim30a/Tlr3/Cx3cl1/Ltf/Nod1/Thbs1/Rigi/Tspo/Ccr2/Cd14/Fcgr3/Selenos/Clec7a/Lilrb4b/Lilrb4a	19
GO:0050810	regulation of steroid biosynthetic process	12/808	83/23062	3.11e-05	0.00113242	0.000868789	Apoe/Gh/Dab2/Scp2/Dkkl1/Bmp5/Igfbp7/Egr1/Bmp6/Pex2/Tspo/Igf2	12
GO:0034440	lipid oxidation	15/808	125/23062	3.26e-05	0.00117773	0.00090355	Appl2/Cygb/Eci2/Acadl/Dbi/Hadh/Decr1/Scp2/Cpt2/Etfa/Etfbkmt/Pex2/Acacb/Hadhb/Cyp4v3	15
GO:0051017	actin filament bundle assembly	18/808	171/23062	3.34e-05	0.00119759	0.00091879	Srf/Arrb1/Plek/Myh10/Lcp1/Dmtn/Prkcq/Fscn1/Cald1/Rhpn2/Dlc1/Cx3cl1/Kank2/Cgnl1/Ppp1r9a/Phldb2/Rhod/Id1	18
GO:0072124	regulation of glomerular mesangial cell proliferation	5/808	12/23062	3.36e-05	0.00119759	0.00091879	Bmp7/Bmp4/Cflar/Pdgfd/Egr1	5
GO:0006956	complement activation	15/808	126/23062	3.58e-05	0.00126718	0.000972175	Serping1/C3/C2/Cfh/Cd55/A2m/Cd59a/C1qa/C1qc/C1qb/C4b/Igkc/Ighg2c/Ighg2b/Igha	15
GO:0140029	exocytic process	13/808	98/23062	3.75e-05	0.00131507	0.00100891	Stx1a/Cadps2/Plek/Dmtn/Stxbp1/Snap23/Stxbp3/Stx1b/Unc13a/Sv2a/Lyn/Kcnb1/Vamp8	13
GO:0046890	regulation of lipid biosynthetic process	20/808	205/23062	3.77e-05	0.00131507	0.00100891	Apoe/Gh/Dab2/C3/Cd74/Ormdl2/Acadl/Dbi/Scp2/Dkkl1/Bmp5/Htr2a/Igfbp7/Egr1/Bmp6/Pex2/Tspo/Igf2/Pla2g4a/Sphk1	20
GO:1903555	regulation of tumor necrosis factor superfamily cytokine production	19/808	189/23062	3.88e-05	0.00134365	0.00103085	Cd33/Hspb1/Clu/Tlr2/Trim30a/Tlr3/Cx3cl1/Ltf/Nod1/Thbs1/Rigi/Tspo/Ccr2/Cd14/Fcgr3/Selenos/Clec7a/Lilrb4b/Lilrb4a	19
GO:0006898	receptor-mediated endocytosis	24/808	275/23062	4.15e-05	0.00142712	0.00109488	Snx9/Apoe/Vtn/Arrb1/Cxcl16/Ctsl/Clu/Dab2/C3/Cd63/Ifitm3/Fcgr2b/Mrc1/Cd9/Anxa2/Tgfbr2/Pacsin1/Cd14/B2m/Cacng3/Pick1/Fcho1/Lilrb4b/Lilrb4a	24
GO:0050792	regulation of viral process	18/808	174/23062	4.22e-05	0.00143089	0.00109778	Rsad2/Cd74/Ifitm1/Ifitm3/Adar/Zc3hav1/Trim30a/Trim21/Ltf/Trim56/Trim32/Hmga2/Trim12c/Trim30d/Ifitm2/Trim12a/Vps37b/Lgals1	18
GO:0061572	actin filament bundle organization	18/808	174/23062	4.22e-05	0.00143089	0.00109778	Srf/Arrb1/Plek/Myh10/Lcp1/Dmtn/Prkcq/Fscn1/Cald1/Rhpn2/Dlc1/Cx3cl1/Kank2/Cgnl1/Ppp1r9a/Phldb2/Rhod/Id1	18
GO:0072329	monocarboxylic acid catabolic process	15/808	128/23062	4.32e-05	0.00145449	0.00111588	Abhd3/Eci2/Acadl/Dbi/Hadh/Decr1/Scp2/Cpt2/Pon3/Nudt7/Etfa/Etfbkmt/Pex2/Acacb/Hadhb	15
GO:0002706	regulation of lymphocyte mediated immunity	21/808	224/23062	4.39e-05	0.00147085	0.00112843	Rsad2/Parp3/C3/Il1r1/Cd55/Fcgr2b/Hpx/H2-Q4/Serpinb9/Igf2/Ccr2/Fcgr3/H2-Q7/B2m/H2-K1/H2-Q6/H2-D1/Ighg2b/Lilrb4b/Lilrb4a/Pnp	21
GO:0001956	positive regulation of neurotransmitter secretion	6/808	20/23062	4.62e-05	0.00153584	0.00117829	Cacna1b/Stx1a/Stxbp1/Stx1b/Unc13a/Sphk1	6
GO:0031663	lipopolysaccharide-mediated signaling pathway	10/808	61/23062	4.71e-05	0.00155682	0.00119439	Cd55/Trim30a/Cx3cl1/Ltf/Bmp6/Lyn/Cd14/Trim12c/Trim30d/Trim12a	10
GO:0033673	negative regulation of kinase activity	21/808	226/23062	5e-05	0.00163695	0.00125586	Kat2b/Apoe/Prkar2b/Hspb1/Bmp7/Bmp4/Dnajc3/Plec/Spry4/Prkar1b/Ddr2/Wwtr1/Adar/Mvp/Srcin1/Lyn/Gckr/Heg1/Nup62/Lilrb4b/Lilrb4a	21
GO:0002438	acute inflammatory response to antigenic stimulus	7/808	29/23062	5.02e-05	0.00163695	0.00125586	C3/Fcgr2b/Icam1/Serpinb9/Fcgr3/Selenos/Ighg2b	7
GO:0006865	amino acid transport	17/808	161/23062	5.27e-05	0.00170711	0.00130969	Slc25a13/Gfap/Grm2/Slc12a2/Apba1/Stxbp1/Ntsr1/Slc6a17/Slc6a13/Slc6a1/Slc38a5/Slc7a2/Slc6a20a/Slc32a1/Sv2a/Slc7a5/Slc6a7	17
GO:0072110	glomerular mesangial cell proliferation	5/808	13/23062	5.31e-05	0.00170711	0.00130969	Bmp7/Bmp4/Cflar/Pdgfd/Egr1	5
GO:0070374	positive regulation of ERK1 and ERK2 cascade	21/808	227/23062	5.33e-05	0.00170711	0.00130969	Apoe/Arrb1/Ccl9/Bmp4/C3/Cd74/Cflar/Ddr2/Notch2/Tlr2/Fga/Cx3cl1/Pdgfd/Htr2a/Acta2/Icam1/Nod1/Pla2g5/Adra1a/Rap1b/Alkal2	21
GO:0050805	negative regulation of synaptic transmission	12/808	88/23062	5.63e-05	0.00178939	0.00137281	Grik3/Srf/Asic1/Grm2/Stxbp1/Slc6a1/Ppp1r9a/Htr2a/Kcnb1/Rap1b/Pirb/Pick1	12
GO:0044242	cellular lipid catabolic process	21/808	228/23062	5.69e-05	0.00179695	0.00137862	Gm2a/Abhd3/Eci2/Hexb/Cyp1b1/Acadl/Dbi/Hadh/Decr1/Scp2/Cpt2/Plbd1/Nudt7/Etfa/Etfbkmt/Pex2/Pla2g5/Acacb/Pla2g4e/Pla2g4a/Hadhb	21
GO:0150146	cell junction disassembly	6/808	21/23062	6.27e-05	0.00196678	0.00150891	C3/Mapre2/Ngef/C1qa/C1qc/C1qb	6
GO:0060537	muscle tissue development	35/808	491/23062	6.3e-05	0.00196678	0.00150891	Mef2d/Bmp7/Srf/Btg2/Myh10/Fos/Bmpr1a/Bmp4/Plec/Lox/Casp8/Cflar/Col19a1/Lef1/Pdlim5/Hivep3/Trp73/Tgfbr3/Mtm1/Bmp5/Stra6/Tbx18/Tgfbr2/Gjc1/Egr2/Egr1/Dsg2/Adra1a/Foxc2/Igf2/Foxc1/Foxl2/Vamp5/Heg1/Xirp1	35
GO:0042116	macrophage activation	13/808	103/23062	6.37e-05	0.00197496	0.00151518	Ifi35/Ttbk1/Clu/Tlr2/Ctsc/Slc7a2/Tlr3/Cx3cl1/C1qa/Thbs1/Pla2g5/Pla2g4a/Sphk1	13
GO:0006959	humoral immune response	27/808	338/23062	6.6e-05	0.00203347	0.00156007	Serping1/C3/C2/Cfh/Cd55/Fcgr2b/Notch2/Fga/Pf4/A2m/Cd37/Hpx/Ltf/Cd59a/C1qa/C1qc/C1qb/Ccr2/Lgals3/S100a9/B2m/Jchain/C4b/Igkc/Ighg2c/Ighg2b/Igha	27
GO:0010563	negative regulation of phosphorus metabolic process	33/808	454/23062	6.98e-05	0.0021259	0.00163099	Kat2b/Apoe/Prkar2b/Hspb1/Slc4a1/Bmp7/Lrrk1/Cnksr3/Arrb1/Plek/Pde4d/Bmp4/Dmtn/Dnajc3/Plec/Spry4/Prkar1b/Ddr2/Wwtr1/Adar/Mvp/Birc3/Parp14/Srcin1/Tspo/Lyn/Cd109/Gckr/Heg1/Gbp4/Nup62/Lilrb4b/Lilrb4a	33
GO:0045936	negative regulation of phosphate metabolic process	33/808	454/23062	6.98e-05	0.0021259	0.00163099	Kat2b/Apoe/Prkar2b/Hspb1/Slc4a1/Bmp7/Lrrk1/Cnksr3/Arrb1/Plek/Pde4d/Bmp4/Dmtn/Dnajc3/Plec/Spry4/Prkar1b/Ddr2/Wwtr1/Adar/Mvp/Birc3/Parp14/Srcin1/Tspo/Lyn/Cd109/Gckr/Heg1/Gbp4/Nup62/Lilrb4b/Lilrb4a	33
GO:0014911	positive regulation of smooth muscle cell migration	10/808	64/23062	7.2e-05	0.0021796	0.00167219	Vtn/Pde4d/Cyp1b1/Pcsk5/Ddr2/S100a11/Fga/F3/Pdgfd/Egr1	10
GO:0051251	positive regulation of lymphocyte activation	30/808	397/23062	7.37e-05	0.00221656	0.00170054	Slc4a1/Smarcd1/Cd74/Cd55/Prkcq/Vcam1/Lef1/Itgal/Tgfbr2/Cd59a/Vav3/Egr3/H2-Aa/Igf2/Ccr2/H2-Eb1/B2m/Atp11c/Lgals1/Fcho1/H2-Ab1/Igkc/Ighg2c/Ighg2b/Clec7a/H2-DMb1/Igha/Lilrb4b/Lilrb4a/Pnp	30
GO:0002396	MHC protein complex assembly	5/808	14/23062	8.02e-05	0.00235866	0.00180955	H2-Aa/H2-Eb1/B2m/H2-Ab1/H2-DMb1	5
GO:0002501	peptide antigen assembly with MHC protein complex	5/808	14/23062	8.02e-05	0.00235866	0.00180955	H2-Aa/H2-Eb1/B2m/H2-Ab1/H2-DMb1	5
GO:0046886	positive regulation of hormone biosynthetic process	5/808	14/23062	8.02e-05	0.00235866	0.00180955	Gh/Dab2/Egr1/Bmp6/Igf2	5
GO:0098657	import into cell	22/808	251/23062	8.02e-05	0.00235866	0.00180955	Cacna1b/Syngr3/Trpm2/Steap4/Steap2/Slc12a5/Slc12a7/Gfap/Slc12a2/Lcn2/Ntsr1/Slc6a13/Slc6a1/Slc7a2/Stra6/Slc6a20a/Slc39a12/Kcnj9/Slc7a5/Thbs1/Kcnj4/Nat8l	22
GO:0045861	negative regulation of proteolysis	28/808	361/23062	8.12e-05	0.00237287	0.00182045	Cdh1/Serpinf1/Vtn/Arrb1/Serpina3n/Serpind1/Serping1/Cflar/Tfpi/Map1a/Cst3/Reck/A2m/Pzp/Trim21/Mtm1/Ngp/Ltf/Ccar2/Tmem98/Itih2/Thbs1/Serpinb6b/Wfikkn2/Serpinb9/Cd109/Serpina3k/Serpinb6a	28
GO:0042730	fibrinolysis	6/808	22/23062	8.37e-05	0.00243233	0.00186608	Vtn/Pros1/Serping1/Fga/Anxa2/Thbs1	6
GO:0002920	regulation of humoral immune response	9/808	53/23062	8.45e-05	0.00244204	0.00187352	Serping1/C3/Cfh/Cd55/Fcgr2b/A2m/Cd37/Hpx/Cd59a	9
GO:0070372	regulation of ERK1 and ERK2 cascade	26/808	325/23062	8.73e-05	0.00250753	0.00192377	Apoe/Cnksr3/Arrb1/Ccl9/Bmp4/Dab2/C3/Spry4/Cd74/Cflar/Fn1/Ddr2/Notch2/Tlr2/Fga/Cx3cl1/Pdgfd/Htr2a/Acta2/Icam1/Nod1/Pla2g5/Lyn/Adra1a/Rap1b/Alkal2	26
GO:0001774	microglial cell activation	8/808	42/23062	8.99e-05	0.00256138	0.00196509	Ttbk1/Clu/Tlr2/Ctsc/Tlr3/Cx3cl1/C1qa/Sphk1	8
GO:0017157	regulation of exocytosis	22/808	253/23062	9.02e-05	0.00256138	0.00196509	Septin1/Stx1a/Cadps2/Cacna1i/Apba1/Stxbp1/Snap23/Stxbp3/Fga/Stx1b/Anxa2/Cspg5/Htr2a/Rims4/Lyn/Adra1a/Ccr2/Kcnb1/Vamp8/Doc2a/Rap1b/Cdk5r2	22
GO:0070661	leukocyte proliferation	29/808	383/23062	9.32e-05	0.00263301	0.00202003	Tcirg1/Cd79a/Slc4a1/Bmp4/Clu/Ifnar2/Cd74/Cd55/Fcgr2b/Prkcq/Vcam1/Lef1/Cd37/Itgal/Msn/Cx3cl1/Tgfbr2/Cd59a/Vav3/H2-Aa/Lyn/Igf2/Ccr2/Lgals3/Junb/H2-DMb1/Lilrb4b/Lilrb4a/Pnp	29
GO:0045669	positive regulation of osteoblast differentiation	11/808	79/23062	9.39e-05	0.00263831	0.0020241	Lrp3/Clic1/Bmp7/Bmpr1a/Bmp4/Ifitm1/Ifitm3/Ddr2/Wwtr1/Ltf/Bmp6	11
GO:0006469	negative regulation of protein kinase activity	19/808	202/23062	9.56e-05	0.00265581	0.00203753	Kat2b/Apoe/Prkar2b/Hspb1/Bmp7/Bmp4/Dnajc3/Plec/Spry4/Prkar1b/Wwtr1/Adar/Mvp/Srcin1/Lyn/Heg1/Nup62/Lilrb4b/Lilrb4a	19
GO:0098656	anion transmembrane transport	19/808	202/23062	9.56e-05	0.00265581	0.00203753	Slc16a12/Slc25a13/Slc12a5/Slc12a7/Gfap/Emb/Slc12a2/Ntsr1/Slc13a4/Slc6a13/Slc6a1/Slc38a5/Slc7a2/Slc37a2/Slc26a2/Fxyd1/Tcaf1/Slc6a20a/Slc7a5	19
GO:0050803	regulation of synapse structure or activity	23/808	272/23062	9.63e-05	0.00266007	0.0020408	Apoe/Clstn3/Etv5/Kif1a/Srgn/Myh10/Thbs2/Ngef/Fcgr2b/Tlr2/Pdlim5/Nectin1/Ppp1r9a/Rims4/Pcdh8/Srcin1/Clstn1/Lhfpl4/Lrrc4b/Flrt1/Nlgn2/Pick1/Slitrk1	23
GO:0007015	actin filament organization	33/808	463/23062	0.000101403	0.00278638	0.0021377	Snx9/Srf/Dstn/Arrb1/Plek/Myh10/Lcp1/Rhobtb2/Dmtn/Plec/Prkcq/Tlr2/Fscn1/Arpc1b/Cald1/Rhpn2/Dlc1/Cx3cl1/Tpm4/Kank2/Cgnl1/Ppp1r9a/Phldb2/Icam1/Pacsin1/Arhgap12/Rhod/Id1/Capg/Pick1/Arfip1/Xirp1/Pakap	33
GO:0001933	negative regulation of protein phosphorylation	27/808	347/23062	0.000102532	0.00280218	0.00214983	Kat2b/Apoe/Prkar2b/Hspb1/Bmp7/Lrrk1/Cnksr3/Arrb1/Pde4d/Bmp4/Dmtn/Dnajc3/Plec/Spry4/Prkar1b/Wwtr1/Adar/Mvp/Parp14/Srcin1/Lyn/Cd109/Heg1/Gbp4/Nup62/Lilrb4b/Lilrb4a	27
GO:0002709	regulation of T cell mediated immunity	13/808	108/23062	0.000104356	0.0028367	0.00217631	Rsad2/Il1r1/Cd55/H2-Q4/Ccr2/H2-Q7/B2m/H2-K1/H2-Q6/H2-D1/Lilrb4b/Lilrb4a/Pnp	13
GO:0015812	gamma-aminobutyric acid transport	6/808	23/23062	0.000109909	0.00295585	0.00226772	Apba1/Ntsr1/Slc6a13/Slc6a1/Slc32a1/Sv2a	6
GO:0120255	olefinic compound biosynthetic process	6/808	23/23062	0.000109909	0.00295585	0.00226772	Dab2/Scp2/Dkkl1/Bmp5/Egr1/Bmp6	6
GO:0070371	ERK1 and ERK2 cascade	27/808	349/23062	0.00011279	0.00301728	0.00231485	Apoe/Cnksr3/Arrb1/Ccl9/Bmp4/Dab2/C3/Spry4/Cd74/Cflar/Fn1/Ddr2/Notch2/Tlr2/Fga/Cx3cl1/Pdgfd/Ctsh/Htr2a/Acta2/Icam1/Nod1/Pla2g5/Lyn/Adra1a/Rap1b/Alkal2	27
GO:0006979	response to oxidative stress	30/808	407/23062	0.000114831	0.0030398	0.00233213	Tat/Apoe/Nqo1/Hspb1/Slc4a1/Mgst1/Trpm2/Etv5/Nfe2l2/Cygb/Fbln5/Fos/Gpx8/Bmp4/Cyp1b1/Ddr2/Lcn2/Nr4a2/Cat/Cst3/Prdx1/Ucp2/Txnip/Mgat3/Rnf7/Sphk1/ND1/Hba-a1/Selenos/Gpx4	30
GO:0032612	interleukin-1 production	14/808	124/23062	0.000115436	0.0030398	0.00233213	Cd33/Hspb1/Aqp4/Casp8/Slamf9/Tlr2/Cx3cl1/Nod1/Egr1/S100a13/Sphk1/1810058I24Rik/Lilrb4b/Lilrb4a	14
GO:1905954	positive regulation of lipid localization	14/808	124/23062	0.000115436	0.0030398	0.00233213	Apoe/Abca1/Dab2/C3/Dbi/Ntsr1/Plin2/Scp2/Spp1/Anxa2/Bmp6/Acacb/Pla2g4a/Zdhhc8	14
GO:1903037	regulation of leukocyte cell-cell adhesion	28/808	369/23062	0.000117973	0.00308195	0.00236446	Hspb1/Slc4a1/Bmp4/Smarcd1/Cd74/Cd55/Prkcq/Vcam1/Lef1/Cd37/Itgal/Tgfbr2/Cd59a/Egr3/H2-Aa/Icam1/Igf2/Ccr2/Lgals3/H2-Eb1/B2m/Lgals1/Fcho1/H2-Ab1/H2-DMb1/Lilrb4b/Lilrb4a/Pnp	28
GO:0044282	small molecule catabolic process	27/808	350/23062	0.000118255	0.00308195	0.00236446	Tat/Abhd3/Apoe/Eno2/Aldh6a1/Eci2/Acadl/Dbi/Ntsr1/Hadh/Decr1/Scp2/Cpt2/Gale/Hpd/Pon3/Nudt7/Etfa/Foxk2/Etfbkmt/Pex2/Acacb/Hsd3b7/Hadhb/Gad1/Adh1/Pnp	27
GO:0001913	T cell mediated cytotoxicity	10/808	68/23062	0.000121834	0.00315895	0.00242354	Ctsc/Ctsh/H2-Q4/Serpinb9/H2-Q7/B2m/H2-K1/H2-Q6/H2-D1/Pnp	10
GO:0031589	cell-substrate adhesion	28/808	370/23062	0.00012349	0.00318554	0.00244394	Rin2/Vwf/Srf/Vtn/Nid2/Dmtn/Dab2/Spry4/Pcsk5/Cd63/Fn1/Vcam1/Fga/Pdpn/Spp1/Itgax/Itgal/Angpt2/Dlc1/Cspg5/Phldb2/Srcin1/Thbs1/Rhod/Rell2/Sned1/Spock2/Lgals1	28
GO:0097529	myeloid leukocyte migration	21/808	241/23062	0.000125505	0.00322109	0.00247121	Ccl9/Pde4d/Cd74/Il1r1/Tlr2/B4galt1/Csf3r/Spp1/Pf4/Il17rc/Cd9/Cx3cl1/Pdgfd/Vav3/Thbs1/Lyn/Ccr2/Lgals3/S100a8/S100a9/Fcgr3	21
GO:0010717	regulation of epithelial to mesenchymal transition	12/808	96/23062	0.000132618	0.00338645	0.00259807	Bmp7/Bmp4/Dab2/Mark1/Wwtr1/Lef1/Pdpn/Tgfbr3/Tgfbr2/Phldb2/Ovol2/Foxc1	12
GO:0010466	negative regulation of peptidase activity	22/808	261/23062	0.000141755	0.00358601	0.00275118	Serpinf1/Vtn/Arrb1/Serpina3n/Serpind1/Serping1/Cflar/Tfpi/Cst3/Reck/A2m/Pzp/Ngp/Ltf/Itih2/Thbs1/Serpinb6b/Wfikkn2/Serpinb9/Cd109/Serpina3k/Serpinb6a	22
GO:0032352	positive regulation of hormone metabolic process	6/808	24/23062	0.000142223	0.00358601	0.00275118	Gh/Dab2/Slco1c1/Egr1/Bmp6/Igf2	6
GO:0016032	viral process	27/808	354/23062	0.000142561	0.00358601	0.00275118	Apoe/Rsad2/Ctsl/Cd74/Pcsk5/Ifitm1/Ifitm3/Adar/Vcam1/Lef1/Chmp5/Zc3hav1/Trim30a/Trim21/Nectin1/Ltf/Icam1/Trim56/Vamp8/Trim32/Hmga2/Trim12c/Trim30d/Ifitm2/Trim12a/Vps37b/Lgals1	27
GO:0050890	cognition	27/808	356/23062	0.00015631	0.0039124	0.00300158	Gm2a/Serpinf1/Apoe/Prkar2b/Ttbk1/Srf/Slc12a5/Btg2/Pde4d/Asic1/Prkar1b/Dbi/Lcn2/Nr4a2/Map1a/Ntsr1/Tlr2/Slc6a1/Magt1/Stra6/Htr2a/Egr1/Mgat3/Igf2/Pirb/B2m/Pak6	27
GO:0051348	negative regulation of transferase activity	22/808	263/23062	0.000158166	0.00393934	0.00302225	Kat2b/Apoe/Prkar2b/Hspb1/Bmp7/Bmp4/Dnajc3/Plec/Parp3/Spry4/Prkar1b/Ddr2/Wwtr1/Adar/Mvp/Srcin1/Lyn/Gckr/Heg1/Nup62/Lilrb4b/Lilrb4a	22
GO:0071621	granulocyte chemotaxis	14/808	128/23062	0.000162283	0.00401142	0.00307755	Ccl9/Pde4d/Cd74/Csf3r/Spp1/Pf4/Il17rc/Cx3cl1/Vav3/Thbs1/Lgals3/S100a8/S100a9/Fcgr3	14
GO:0007611	learning or memory	25/808	319/23062	0.000163402	0.00401142	0.00307755	Gm2a/Serpinf1/Apoe/Prkar2b/Ttbk1/Srf/Slc12a5/Btg2/Pde4d/Asic1/Prkar1b/Dbi/Lcn2/Nr4a2/Map1a/Ntsr1/Tlr2/Slc6a1/Stra6/Htr2a/Egr1/Igf2/Pirb/B2m/Pak6	25
GO:0045862	positive regulation of proteolysis	27/808	357/23062	0.000163619	0.00401142	0.00307755	Snx9/Apoe/Ctsd/Ttbk1/Arrb1/Perp/Clu/Dab2/Btrc/Casp8/Cflar/Sh3d19/F3/Ctsc/Dlc1/Ctsh/Rps27l/Sh3rf3/Nod1/Lyn/Foxl2/Rnf7/Trim32/S100a8/S100a9/Usp13/Hspa1a	27
GO:0016042	lipid catabolic process	26/808	338/23062	0.000164254	0.00401142	0.00307755	Gm2a/Abhd3/Apoe/Eci2/Hexb/Cyp1b1/Acadl/Dbi/Hadh/Decr1/Scp2/Cpt2/Spp1/Plbd1/Nudt7/Etfa/Aspg/Etfbkmt/Pex2/Pla2g5/Acacb/Hsd3b7/Pla2g4e/Pla2g4a/Hadhb/Plaat3	26
GO:1901722	regulation of cell proliferation involved in kidney development	5/808	16/23062	0.000165027	0.00401142	0.00307755	Bmp7/Bmp4/Cflar/Pdgfd/Egr1	5
GO:0050729	positive regulation of inflammatory response	15/808	144/23062	0.00016618	0.00402012	0.00308422	Ifi35/Ttbk1/C3/Tlr2/Ctsc/Tlr3/Ctss/Ccr2/Vamp8/S100a8/S100a9/Pla2g4a/Fcgr3/Lgals1/Ighg2b	15
GO:0050807	regulation of synapse organization	22/808	264/23062	0.000166985	0.00402035	0.0030844	Apoe/Clstn3/Etv5/Kif1a/Srgn/Myh10/Thbs2/Ngef/Fcgr2b/Tlr2/Pdlim5/Nectin1/Ppp1r9a/Rims4/Pcdh8/Srcin1/Clstn1/Lhfpl4/Lrrc4b/Flrt1/Nlgn2/Slitrk1	22
GO:0006826	iron ion transport	9/808	58/23062	0.000173763	0.00415963	0.00319125	Cp/Steap4/Steap2/Lcn2/Hpx/Nectin1/Ltf/Flvcr2/B2m	9
GO:0032970	regulation of actin filament-based process	30/808	417/23062	0.000175604	0.00415963	0.00319125	Snx9/Trpm2/Dstn/Plek/Pde4d/Rhobtb2/Dmtn/Prkcq/Notch2/Tlr2/Pdpn/Fscn1/Arpc1b/Arhgdib/Rhpn2/Dlc1/Cx3cl1/Kank2/Cgnl1/Ppp1r9a/Phldb2/Acta2/Fxyd1/Icam1/Rhod/Id1/Dsg2/Capg/Pick1/Arfip1	30
GO:0002269	leukocyte activation involved in inflammatory response	8/808	46/23062	0.000175693	0.00415963	0.00319125	Ttbk1/Clu/Tlr2/Ctsc/Tlr3/Cx3cl1/C1qa/Sphk1	8
GO:0014009	glial cell proliferation	10/808	71/23062	0.00017606	0.00415963	0.00319125	Etv5/Gfap/Clu/Dbi/Vim/Cx3cl1/Slc7a5/Tspo/Lyn/Lepr	10
GO:0097530	granulocyte migration	16/808	161/23062	0.000176983	0.00416174	0.00319287	Ccl9/Pde4d/Cd74/Il1r1/Tlr2/Csf3r/Spp1/Pf4/Il17rc/Cx3cl1/Vav3/Thbs1/Lgals3/S100a8/S100a9/Fcgr3	16
GO:0061448	connective tissue development	24/808	302/23062	0.000177796	0.00416174	0.00319287	Mef2d/Bmp7/Srf/Ogn/Bmpr1a/Bmp4/Lox/Cflar/Cfh/Slc25a25/Mgp/Bgn/Pdgfd/Bmp5/Carm1/Tgfbr2/Mycn/Egr1/Bmp6/Thbs1/Foxc2/Hmga2/Plaat3/Cytl1	24
GO:0030194	positive regulation of blood coagulation	6/808	25/23062	0.00018162	0.00421224	0.00323162	Nfe2l2/Vtn/Dmtn/F3/Thbs1/S100a9	6
GO:1900048	positive regulation of hemostasis	6/808	25/23062	0.00018162	0.00421224	0.00323162	Nfe2l2/Vtn/Dmtn/F3/Thbs1/S100a9	6
GO:0006909	phagocytosis	25/808	322/23062	0.000188826	0.00435939	0.00334451	Abca1/Appl2/Rhobtb2/Pros1/C3/C2/Fcgr2b/Tlr2/Anxa3/Itgal/Colec12/Thbs1/Pla2g5/Arhgap12/Irf8/Ccr2/Lepr/Fcgr3/Sphk1/C4b/Igkc/Ighg2c/Ighg2b/Clec7a/Igha	25
GO:0014910	regulation of smooth muscle cell migration	12/808	100/23062	0.000196336	0.00451215	0.0034617	Nfe2l2/Vtn/Pde4d/Bmpr1a/Cyp1b1/Pcsk5/Ddr2/S100a11/Fga/F3/Pdgfd/Egr1	12
GO:0002455	humoral immune response mediated by circulating immunoglobulin	13/808	115/23062	0.000197895	0.0045274	0.00347341	Serping1/C3/C2/Cd55/Fcgr2b/Hpx/C1qa/C1qc/C1qb/Igkc/Ighg2c/Ighg2b/Igha	13
GO:0017158	regulation of calcium ion-dependent exocytosis	8/808	47/23062	0.000205301	0.00467567	0.00358716	Stx1a/Cacna1i/Stxbp1/Stxbp3/Kcnb1/Doc2a/Rap1b/Cdk5r2	8
GO:1990266	neutrophil migration	14/808	131/23062	0.000207437	0.00470314	0.00360824	Ccl9/Pde4d/Cd74/Il1r1/Tlr2/Csf3r/Spp1/Pf4/Cx3cl1/Vav3/Lgals3/S100a8/S100a9/Fcgr3	14
GO:0001906	cell killing	21/808	251/23062	0.000220499	0.00497697	0.00381831	C3/Cfh/Cd55/Prdx1/Ctsc/Ctsh/Ltf/Cd59a/H2-Q4/Serpinb9/Igf2/Lgals3/Fcgr3/H2-Q7/B2m/H2-K1/Lyz2/H2-Q6/H2-D1/Clec7a/Pnp	21
GO:0030199	collagen fibril organization	9/808	60/23062	0.000226647	0.00507985	0.00389724	Aebp1/Cyp1b1/Lox/Loxl4/Ddr2/Col1a2/Anxa2/Foxc2/Foxc1	9
GO:0010566	regulation of ketone biosynthetic process	5/808	17/23062	0.000227066	0.00507985	0.00389724	Dab2/Dkkl1/Bmp5/Egr1/Bmp6	5
GO:0030449	regulation of complement activation	6/808	26/23062	0.000229151	0.00510391	0.0039157	Serping1/C3/Cfh/Cd55/A2m/Cd59a	6
GO:0019218	regulation of steroid metabolic process	13/808	117/23062	0.000235199	0.00520403	0.00399252	Apoe/Gh/Dab2/Acadl/Scp2/Dkkl1/Bmp5/Igfbp7/Egr1/Bmp6/Pex2/Tspo/Igf2	13
GO:0098739	import across plasma membrane	18/808	199/23062	0.000235705	0.00520403	0.00399252	Cacna1b/Trpm2/Steap2/Slc12a5/Slc12a7/Gfap/Slc12a2/Lcn2/Ntsr1/Slc6a13/Slc6a1/Slc7a2/Slc6a20a/Slc39a12/Kcnj9/Slc7a5/Thbs1/Kcnj4	18
GO:0030593	neutrophil chemotaxis	12/808	102/23062	0.000236946	0.0052087	0.0039961	Ccl9/Pde4d/Cd74/Csf3r/Spp1/Pf4/Cx3cl1/Vav3/Lgals3/S100a8/S100a9/Fcgr3	12
GO:0043254	regulation of protein-containing complex assembly	30/808	425/23062	0.000243416	0.00532776	0.00408744	Snx9/Apoe/Stx1a/Abca1/Ttbk1/Lamp2/Plek/Lcp1/Clu/Dmtn/Pcsk5/Stxbp1/Tlr2/Fscn1/Arpc1b/Stx1b/Trim30a/Msn/Ppp1r9a/Unc13a/Slc39a12/Icam1/Pde4dip/Foxc2/Lgals3/Oprd1/Rap1b/Capg/Mpp7/1810058I24Rik	30
GO:0050670	regulation of lymphocyte proliferation	21/808	253/23062	0.00024572	0.00535501	0.00410835	Slc4a1/Bmp4/Cd74/Cd55/Fcgr2b/Prkcq/Vcam1/Cd37/Itgal/Tgfbr2/Cd59a/Vav3/H2-Aa/Lyn/Igf2/Ccr2/Lgals3/H2-DMb1/Lilrb4b/Lilrb4a/Pnp	21
GO:0032652	regulation of interleukin-1 production	13/808	118/23062	0.000256004	0.00555517	0.00426191	Cd33/Hspb1/Aqp4/Casp8/Tlr2/Cx3cl1/Nod1/Egr1/S100a13/Sphk1/1810058I24Rik/Lilrb4b/Lilrb4a	13
GO:0061384	heart trabecula morphogenesis	7/808	37/23062	0.000259406	0.00558948	0.00428823	Bmp7/Srf/Bmpr1a/Tgfbr3/Bmp5/Ovol2/Heg1	7
GO:0032611	interleukin-1 beta production	12/808	103/23062	0.000259796	0.00558948	0.00428823	Cd33/Hspb1/Aqp4/Casp8/Slamf9/Tlr2/Nod1/Egr1/Sphk1/1810058I24Rik/Lilrb4b/Lilrb4a	12
GO:0062012	regulation of small molecule metabolic process	27/808	368/23062	0.00026654	0.00571029	0.00438092	Kat2b/Apoe/Slc4a1/Plek/Appl2/Dab2/Cd74/Acadl/Dbi/Ntsr1/Scp2/Fam3c/Dkkl1/Bmp5/Atcay/Htr2a/Egr1/Bmp6/Foxk2/Etfbkmt/Pex2/Tspo/Acacb/Igf2/Pla2g4a/Lepr/Gckr	27
GO:0010543	regulation of platelet activation	8/808	49/23062	0.000276827	0.00585623	0.00449288	Apoe/Plek/Dmtn/Prkcq/Pdpn/Cd9/Lyn/Pla2g4a	8
GO:0010718	positive regulation of epithelial to mesenchymal transition	8/808	49/23062	0.000276827	0.00585623	0.00449288	Bmp7/Bmp4/Dab2/Wwtr1/Lef1/Pdpn/Tgfbr2/Foxc1	8
GO:0061900	glial cell activation	8/808	49/23062	0.000276827	0.00585623	0.00449288	Ttbk1/Clu/Tlr2/Ctsc/Tlr3/Cx3cl1/C1qa/Sphk1	8
GO:0006906	vesicle fusion	13/808	119/23062	0.000278362	0.00586415	0.00449896	Gnai3/Stx1a/Stxbp1/Snap23/Chmp5/Stx1b/Bet1/Vav3/Pla2g5/Samd9l/Vamp8/Pla2g4a/Sphk1	13
GO:0060252	positive regulation of glial cell proliferation	6/808	27/23062	0.000285951	0.00599903	0.00460244	Etv5/Gfap/Vim/Slc7a5/Tspo/Lyn	6
GO:0030336	negative regulation of cell migration	24/808	312/23062	0.000288618	0.0060064	0.00460809	Cdh1/Serpinf1/Apoe/Srf/Nfe2l2/Cygb/Vash1/Bmpr1a/Cyp1b1/Cd74/Cd63/Ifitm1/Ifitm3/Reck/Tgfbr3/Arhgdib/Angpt2/Dlc1/Cx3cl1/Phldb2/Tcaf1/Thbs1/Rap2a/Ing2	24
GO:0030258	lipid modification	19/808	220/23062	0.000289798	0.0060064	0.00460809	Apoe/Appl2/Cygb/Eci2/Cyp2e1/Acadl/Dbi/Hadh/Decr1/Scp2/Cpt2/Mtm1/Etfa/Mboat7/Etfbkmt/Pex2/Acacb/Hadhb/Cyp4v3	19
GO:0048260	positive regulation of receptor-mediated endocytosis	9/808	62/23062	0.000292242	0.0060064	0.00460809	Vtn/Arrb1/Clu/Dab2/C3/Cd63/Anxa2/B2m/Pick1	9
GO:0060760	positive regulation of response to cytokine stimulus	9/808	62/23062	0.000292242	0.0060064	0.00460809	Cd74/Il1r1/Tlr2/Hpx/Parp14/Rigi/Trim56/Trim32/Nlrc5	9
GO:0090303	positive regulation of wound healing	9/808	62/23062	0.000292242	0.0060064	0.00460809	Nfe2l2/Vtn/Dmtn/Ddr2/F3/Thbs1/Foxc2/S100a9/Clec7a	9
GO:0033574	response to testosterone	5/808	18/23062	0.000305367	0.00617574	0.00473801	Cacna1b/Cflar/Spp1/Msn/Adh1	5
GO:0044406	adhesion of symbiont to host	5/808	18/23062	0.000305367	0.00617574	0.00473801	Gbp2/Nectin1/Ltf/Icam1/Gbp6	5
GO:0045956	positive regulation of calcium ion-dependent exocytosis	5/808	18/23062	0.000305367	0.00617574	0.00473801	Stx1a/Cacna1i/Stxbp1/Kcnb1/Cdk5r2	5
GO:0046322	negative regulation of fatty acid oxidation	5/808	18/23062	0.000305367	0.00617574	0.00473801	Appl2/Acadl/Dbi/Etfbkmt/Acacb	5
GO:0002724	regulation of T cell cytokine production	7/808	38/23062	0.00030846	0.00621345	0.00476694	Rsad2/Il1r1/Cd55/Ccr2/B2m/Lilrb4b/Lilrb4a	7
GO:0032677	regulation of interleukin-8 production	10/808	76/23062	0.000311058	0.00624091	0.00478801	Cd33/Arrb1/Cd74/Tlr2/F3/Anxa4/Tlr3/Nod1/Rigi/Cd14	10
GO:1902930	regulation of alcohol biosynthetic process	8/808	50/23062	0.000319559	0.006373	0.00488934	Apoe/Plek/Dab2/Ntsr1/Scp2/Bmp5/Bmp6/Pex2	8
GO:0032944	regulation of mononuclear cell proliferation	21/808	258/23062	0.000320162	0.006373	0.00488934	Slc4a1/Bmp4/Cd74/Cd55/Fcgr2b/Prkcq/Vcam1/Cd37/Itgal/Tgfbr2/Cd59a/Vav3/H2-Aa/Lyn/Igf2/Ccr2/Lgals3/H2-DMb1/Lilrb4b/Lilrb4a/Pnp	21
GO:0090174	organelle membrane fusion	13/808	121/23062	0.000328112	0.00650562	0.00499109	Gnai3/Stx1a/Stxbp1/Snap23/Chmp5/Stx1b/Bet1/Vav3/Pla2g5/Samd9l/Vamp8/Pla2g4a/Sphk1	13
GO:0035023	regulation of Rho protein signal transduction	11/808	91/23062	0.00033644	0.0066447	0.00509779	Apoe/Abca1/Arrb1/Eps8l2/Arhgdib/Dlc1/Kank2/Lpar6/Ripor1/Adra1a/Heg1	11
GO:0002262	myeloid cell homeostasis	18/808	205/23062	0.00033911	0.00667137	0.00511826	Acvr1b/Slc4a1/Srf/Bmp4/Dmtn/Alas2/Cfh/Fcgr2b/Adar/Prdx1/Tgfbr3/Lyn/Ccr2/Hbb-b1/B2m/Hba-a2/Hba-a1/Lilrb4a	18
GO:0032637	interleukin-8 production	10/808	77/23062	0.000346441	0.00678917	0.00520863	Cd33/Arrb1/Cd74/Tlr2/F3/Anxa4/Tlr3/Nod1/Rigi/Cd14	10
GO:0033622	integrin activation	6/808	28/23062	0.000353232	0.00681224	0.00522633	Plek/Pcsk5/Fn1/Cx3cl1/Foxc2/Rap1b	6
GO:0050820	positive regulation of coagulation	6/808	28/23062	0.000353232	0.00681224	0.00522633	Nfe2l2/Vtn/Dmtn/F3/Thbs1/S100a9	6
GO:0060039	pericardium development	6/808	28/23062	0.000353232	0.00681224	0.00522633	Bmp7/Vcam1/Pdpn/Tgfbr3/Bmp5/Heg1	6
GO:0010001	glial cell differentiation	21/808	260/23062	0.000355062	0.00681224	0.00522633	Vtn/Gfap/Bmp4/Clu/Plec/Nab2/Vim/Lef1/Tlr2/Trp73/Mxra8/Cspg5/Hdac11/Tmem98/C1qa/Mycn/Egr2/S100a8/S100a9/Hmga2/Pick1	21
GO:0099003	vesicle-mediated transport in synapse	21/808	260/23062	0.000355062	0.00681224	0.00522633	Stx1a/Cadps2/Apba1/Prkar1b/Stxbp1/Snap23/Grip2/Stx1b/Cspg5/Unc13a/Sncb/Htr2a/Rims4/Slc32a1/Sv2a/Clstn1/Pacsin1/Adra1a/Nlgn2/Rap1b/Pick1	21
GO:0090100	positive regulation of transmembrane receptor protein serine/threonine kinase signaling pathway	13/808	122/23062	0.000355702	0.00681224	0.00522633	Acvr1b/Bmp7/Ube2o/Bmpr1a/Bmp4/Dab2/Notch2/Tgfbr3/Bmp5/Tgfbr2/Bmp6/Thbs1/Ing2	13
GO:0050863	regulation of T cell activation	27/808	375/23062	0.000358734	0.00684438	0.00525099	Hspb1/Slc4a1/Bmp4/Smarcd1/Cd74/Cd55/Prkcq/Vcam1/Lef1/Cd37/Itgal/Tgfbr2/Cd59a/Egr3/H2-Aa/Igf2/Ccr2/Lgals3/H2-Eb1/B2m/Lgals1/Fcho1/H2-Ab1/H2-DMb1/Lilrb4b/Lilrb4a/Pnp	27
GO:2001234	negative regulation of apoptotic signaling pathway	20/808	242/23062	0.000361678	0.00687461	0.00527418	Gnai3/Hspb1/Nfe2l2/Bmp4/Clu/Dab2/Faim2/Cd74/Peli3/Cflar/Nr4a2/Fga/Cx3cl1/Ccar2/Icam1/Lgals3/Trim32/Ing2/Selenos/Bcl2l2	20
GO:0042832	defense response to protozoan	7/808	39/23062	0.000364686	0.00688004	0.00527835	Gbp2/Pf4/Cd37/Irf8/Irgm2/Gbp4/Gbp6	7
GO:0060292	long-term synaptic depression	7/808	39/23062	0.000364686	0.00688004	0.00527835	Srf/Grm2/Stxbp1/Ppp1r9a/Kcnb1/Pirb/Pick1	7
GO:0010862	positive regulation of pathway-restricted SMAD protein phosphorylation	8/808	51/23062	0.00036752	0.00690774	0.0052996	Acvr1b/Bmp7/Bmpr1a/Bmp4/Dab2/Bmp5/Tgfbr2/Bmp6	8
GO:0001659	temperature homeostasis	17/808	189/23062	0.000371002	0.00694735	0.00532999	Trpm2/Appl2/Acadl/Lcn2/Ntsr1/Hadh/Decr1/Cpt2/Nova2/Ucp2/Htr2a/Egr1/Id1/Foxc2/Ccr2/Lepr/Ksr2	17
GO:0035456	response to interferon-beta	9/808	64/23062	0.000372802	0.0069553	0.00533609	Ifnar2/Ifitm1/Ifitm3/Gbp2/Ifi209/Ifitm2/Irgm2/Ifit3/Gbp6	9
GO:0003158	endothelium development	14/808	139/23062	0.000384097	0.00711352	0.00545747	Pde4d/Bmp4/Lcn2/Pdpn/Itgax/Msn/Tjp3/Icam1/Bmp6/Id1/Foxc2/Rap1b/Heg1/Apold1	14
GO:0007266	Rho protein signal transduction	14/808	139/23062	0.000384097	0.00711352	0.00545747	Apoe/Abca1/Arrb1/Eps8l2/Pdpn/Col1a2/Arhgdib/Dlc1/Kank2/Lpar6/Ripor1/Ctnnal1/Adra1a/Heg1	14
GO:0002864	regulation of acute inflammatory response to antigenic stimulus	5/808	19/23062	0.000402532	0.00736293	0.00564882	C3/Fcgr2b/Fcgr3/Selenos/Ighg2b	5
GO:0002921	negative regulation of humoral immune response	5/808	19/23062	0.000402532	0.00736293	0.00564882	Serping1/Cd55/Fcgr2b/A2m/Cd59a	5
GO:0002526	acute inflammatory response	12/808	108/23062	0.000404167	0.00736293	0.00564882	Serpina3n/C3/Fn1/Fcgr2b/F3/B4galt1/Hp/Icam1/Serpinb9/Fcgr3/Selenos/Ighg2b	12
GO:0010807	regulation of synaptic vesicle priming	4/808	11/23062	0.000405279	0.00736293	0.00564882	Stx1a/Stxbp1/Stx1b/Unc13a	4
GO:0097278	complement-dependent cytotoxicity	4/808	11/23062	0.000405279	0.00736293	0.00564882	C3/Cfh/Cd55/Cd59a	4
GO:0046395	carboxylic acid catabolic process	19/808	226/23062	0.000406301	0.00736293	0.00564882	Tat/Abhd3/Aldh6a1/Eci2/Acadl/Dbi/Hadh/Decr1/Scp2/Cpt2/Hpd/Pon3/Nudt7/Etfa/Etfbkmt/Pex2/Acacb/Hadhb/Gad1	19
GO:0002764	immune response-regulating signaling pathway	31/808	459/23062	0.000413876	0.00747341	0.00573358	Cd79a/Cd33/Ifi35/Appl2/Rsad2/Pde4d/Fyb/Peli3/Tlr2/Zc3hav1/Trim30a/Tlr3/Ctsh/Plscr2/Ltf/Vav3/Colec12/Elf1/Nod1/Rigi/Lyn/Lgals3/Cd14/Fcho1/Igkc/Ighg2c/Ighg2b/Clec7a/Igha/Lilrb4b/Lilrb4a	31
GO:0019221	cytokine-mediated signaling pathway	29/808	419/23062	0.000423292	0.00761625	0.00584316	Card14/Ccl9/Appl2/Osmr/Il10rb/Ifnar2/Cd74/Peli3/Ifitm1/Ifitm3/Il1r1/Adar/F3/Csf3r/Pf4/Hpx/Cx3cl1/Parp14/Egr1/Trim56/Rbm15/Ccr2/Foxc1/Trim32/Lepr/Pirb/Ifitm2/Sphk1/Nlrc5	29
GO:0002711	positive regulation of T cell mediated immunity	10/808	79/23062	0.000427317	0.00766139	0.0058778	Rsad2/Il1r1/Cd55/H2-Q4/H2-Q7/B2m/H2-K1/H2-Q6/H2-D1/Pnp	10
GO:0048499	synaptic vesicle membrane organization	6/808	29/23062	0.000432289	0.00772315	0.00592518	Stx1a/Syngr1/Stxbp1/Snap23/Stx1b/Syngr2	6
GO:0000041	transition metal ion transport	12/808	109/23062	0.000439971	0.00783273	0.00600924	Cp/Trpm2/Steap4/Steap2/Tcn2/Lcn2/Hpx/Nectin1/Ltf/Flvcr2/Slc39a12/B2m	12
GO:0016054	organic acid catabolic process	19/808	228/23062	0.000453271	0.00804119	0.00616918	Tat/Abhd3/Aldh6a1/Eci2/Acadl/Dbi/Hadh/Decr1/Scp2/Cpt2/Hpd/Pon3/Nudt7/Etfa/Etfbkmt/Pex2/Acacb/Hadhb/Gad1	19
GO:0050727	regulation of inflammatory response	26/808	361/23062	0.000455342	0.00804969	0.0061757	Serpinf1/Apoe/Ifi35/Ttbk1/C3/Il1r1/Fcgr2b/Tlr2/Ctsc/Slc7a2/Tlr3/Cx3cl1/Ctss/Pla2g5/Lyn/Ccr2/Vamp8/S100a8/S100a9/Pla2g4a/Fcgr3/Sphk1/Lgals1/Selenos/Gpx4/Ighg2b	26
GO:0009991	response to extracellular stimulus	29/808	422/23062	0.000474999	0.00830061	0.0063682	Apoe/Hnrnpl/Srf/Nfe2l2/Lamp2/Cadps2/Nuak1/Appl2/Gh/Asgr1/Fos/Rnase4/Plec/Cfh/Slc25a25/Nr4a2/Vcam1/Plin2/Spp1/Kank2/Ripor1/Bmp6/Foxk2/Acacb/Rbp1/Kcnb1/Pick1/Mn1/Lilrb4a	29
GO:0031341	regulation of cell killing	14/808	142/23062	0.000477461	0.00830061	0.0063682	C3/Cfh/Cd55/Cd59a/H2-Q4/Serpinb9/Igf2/H2-Q7/B2m/H2-K1/H2-Q6/H2-D1/Clec7a/Pnp	14
GO:0099024	plasma membrane invagination	14/808	142/23062	0.000477461	0.00830061	0.0063682	Snx9/Abca1/Appl2/Rhobtb2/C3/Fcgr2b/Thbs1/Arhgap12/Fcgr3/Igkc/Ighg2c/Ighg2b/Clec7a/Igha	14
GO:2001233	regulation of apoptotic signaling pathway	28/808	402/23062	0.000477965	0.00830061	0.0063682	Gnai3/Hspb1/Nfe2l2/Bmp4/Clu/Dab2/Faim2/Cd74/Peli3/Casp8/Cflar/Nr4a2/Fga/Trp73/Ctsc/Cx3cl1/Ctsh/Ccar2/Icam1/Thbs1/Lgals3/Trim32/Dedd2/S100a8/S100a9/Ing2/Selenos/Bcl2l2	28
GO:0033002	muscle cell proliferation	21/808	266/23062	0.000480478	0.00830061	0.0063682	Gnai3/Mef2d/Apoe/Vipr2/Myh10/Ogn/Pde4d/Bmpr1a/Bmp4/Cflar/Ddr2/Npr1/Trp73/Tgfbr3/Cx3cl1/Pdgfd/Tgfbr2/Egr1/Thbs1/Foxc2/Foxc1	21
GO:0002474	antigen processing and presentation of peptide antigen via MHC class I	8/808	53/23062	0.000481028	0.00830061	0.0063682	Ifi30/H2-Q4/Fcgr3/H2-Q7/B2m/H2-K1/H2-Q6/H2-D1	8
GO:0051954	positive regulation of amine transport	8/808	53/23062	0.000481028	0.00830061	0.0063682	Stx1a/Slc12a2/Stxbp1/Ntsr1/Slc6a1/Slc7a5/Nat8l/Kcnb1	8
GO:0034329	cell junction assembly	30/808	443/23062	0.000487291	0.00836585	0.00641825	Cdh1/Lsr/Clstn3/Srf/Dmtn/Plec/Thbs2/Fn1/Tlr2/Pdlim5/Fscn1/Cd9/Dlc1/Nectin1/Ppp1r9a/Phldb2/Gjc1/Lgi2/Clstn1/Rhod/Lhfpl4/Lrrc4b/Cdh19/Flrt1/Nlgn2/Rap1b/Mpp7/Patj/Heg1/Slitrk1	30
GO:0046651	lymphocyte proliferation	25/808	343/23062	0.000488118	0.00836585	0.00641825	Cd79a/Slc4a1/Bmp4/Ifnar2/Cd74/Cd55/Fcgr2b/Prkcq/Vcam1/Lef1/Cd37/Itgal/Msn/Tgfbr2/Cd59a/Vav3/H2-Aa/Lyn/Igf2/Ccr2/Lgals3/H2-DMb1/Lilrb4b/Lilrb4a/Pnp	25
GO:0050777	negative regulation of immune response	17/808	194/23062	0.000501693	0.00856946	0.00657446	Serping1/Parp3/Cd55/Fcgr2b/Adar/A2m/Trim21/Cd59a/Parp14/Serpinb9/Igf2/Ccr2/Lgals3/Nlrc5/Selenos/Lilrb4b/Lilrb4a	17
GO:0009615	response to virus	25/808	344/23062	0.000509379	0.00864235	0.00663038	Rsad2/Il10rb/Ifnar2/Ifitm1/Ifitm3/Lcn2/Adar/Zc3hav1/Itgax/Cd37/Trim30a/Trim21/Tlr3/Rigi/Trim56/Vamp8/Trim32/Trim12c/Trim30d/H2-Q7/Ifitm2/Trim12a/Ifit3/Ifi27l2a/Gbp4	25
GO:0060249	anatomical structure homeostasis	25/808	344/23062	0.000509379	0.00864235	0.00663038	Lsr/Tcirg1/Lrrk1/Srf/Lamp2/Hexb/Lox/Slc12a2/Map1a/Wwtr1/Dram2/Rpe65/Spp1/Mtm1/Cx3cl1/Ctsh/Tjp3/Ctss/Ldb2/Ccr2/Foxc1/Vstm4/Trim32/Pla2g4a/Cytl1	25
GO:0014909	smooth muscle cell migration	12/808	111/23062	0.000519644	0.00872777	0.00669591	Nfe2l2/Vtn/Pde4d/Bmpr1a/Cyp1b1/Pcsk5/Ddr2/S100a11/Fga/F3/Pdgfd/Egr1	12
GO:2000146	negative regulation of cell motility	24/808	325/23062	0.000521016	0.00872777	0.00669591	Cdh1/Serpinf1/Apoe/Srf/Nfe2l2/Cygb/Vash1/Bmpr1a/Cyp1b1/Cd74/Cd63/Ifitm1/Ifitm3/Reck/Tgfbr3/Arhgdib/Angpt2/Dlc1/Cx3cl1/Phldb2/Tcaf1/Thbs1/Rap2a/Ing2	24
GO:0007009	plasma membrane organization	15/808	160/23062	0.000521276	0.00872777	0.00669591	Snx9/Slc4a1/Myh10/Clu/Plec/Chmp5/Cd9/Anxa2/Plscr2/Colec12/Degs1/Pacsin1/Cavin2/S100a9/Ahnak	15
GO:0090030	regulation of steroid hormone biosynthetic process	5/808	20/23062	0.000521318	0.00872777	0.00669591	Gh/Dab2/Bmp5/Bmp6/Igf2	5
GO:0046885	regulation of hormone biosynthetic process	6/808	30/23062	0.000524489	0.00875186	0.0067144	Gh/Dab2/Bmp5/Egr1/Bmp6/Igf2	6
GO:0051607	defense response to virus	22/808	287/23062	0.000532294	0.0088456	0.00678631	Rsad2/Il10rb/Ifnar2/Ifitm1/Ifitm3/Zc3hav1/Itgax/Cd37/Trim30a/Trim21/Tlr3/Rigi/Trim56/Vamp8/Trim32/Trim12c/Trim30d/H2-Q7/Ifitm2/Trim12a/Ifit3/Gbp4	22
GO:0030098	lymphocyte differentiation	31/808	466/23062	0.000533605	0.0088456	0.00678631	Tcirg1/Cd79a/Ly9/Hspb1/Srf/Rsad2/Ctsl/Bmp4/Ifnar2/Smarcd1/Cd74/Notch2/Lef1/Itm2a/Mpzl2/Tgfbr2/Egr3/Tmem98/H2-Aa/Egr1/Irf8/Ccr2/Lepr/B2m/Atp11c/Lgals1/H2-Ab1/Igkc/Lilrb4b/Lilrb4a/Pnp	31
GO:0032102	negative regulation of response to external stimulus	28/808	405/23062	0.00053714	0.0088751	0.00680895	Sema4f/Serpinf1/Apoe/Vtn/Pros1/Serping1/Slc12a2/Fcgr2b/Tfpi/Adar/Fga/A2m/Cd9/Trim21/Angpt2/Cx3cl1/Anxa2/Ltf/Phldb2/Parp14/Thbs1/Pla2g5/Serpinb9/Cd109/Igf2/Nlrc5/Thbd/Selenos	28
GO:0045667	regulation of osteoblast differentiation	15/808	161/23062	0.000556649	0.00915648	0.00702482	Tcirg1/Lrp3/Clic1/Bmp7/Bmpr1a/Bmp4/Ifitm1/Ifitm3/Ddr2/Wwtr1/Ltf/Bmp6/Id1/Riox1/Ranbp3l	15
GO:0140546	defense response to symbiont	22/808	288/23062	0.000557792	0.00915648	0.00702482	Rsad2/Il10rb/Ifnar2/Ifitm1/Ifitm3/Zc3hav1/Itgax/Cd37/Trim30a/Trim21/Tlr3/Rigi/Trim56/Vamp8/Trim32/Trim12c/Trim30d/H2-Q7/Ifitm2/Trim12a/Ifit3/Gbp4	22
GO:0042129	regulation of T cell proliferation	17/808	196/23062	0.000564111	0.00923025	0.00708142	Slc4a1/Bmp4/Cd55/Prkcq/Vcam1/Cd37/Itgal/Tgfbr2/Cd59a/H2-Aa/Igf2/Ccr2/Lgals3/H2-DMb1/Lilrb4b/Lilrb4a/Pnp	17
GO:0032651	regulation of interleukin-1 beta production	11/808	97/23062	0.000585117	0.00942779	0.00723297	Cd33/Hspb1/Aqp4/Casp8/Tlr2/Nod1/Egr1/Sphk1/1810058I24Rik/Lilrb4b/Lilrb4a	11
GO:0002883	regulation of hypersensitivity	4/808	12/23062	0.000591101	0.00942779	0.00723297	C3/Fcgr2b/Fcgr3/Ighg2b	4
GO:0036151	phosphatidylcholine acyl-chain remodeling	4/808	12/23062	0.000591101	0.00942779	0.00723297	Dbi/Lpcat2/Mboat7/Pla2g4a	4
GO:0042117	monocyte activation	4/808	12/23062	0.000591101	0.00942779	0.00723297	Cd33/Fn1/Lilrb4b/Lilrb4a	4
GO:0046598	positive regulation of viral entry into host cell	4/808	12/23062	0.000591101	0.00942779	0.00723297	Cd74/Trim30a/Trim21/Lgals1	4
GO:0075294	positive regulation by symbiont of entry into host	4/808	12/23062	0.000591101	0.00942779	0.00723297	Cd74/Trim30a/Trim21/Lgals1	4
GO:1902947	regulation of tau-protein kinase activity	4/808	12/23062	0.000591101	0.00942779	0.00723297	Apoe/Clu/Nab2/Egr1	4
GO:1903028	positive regulation of opsonization	4/808	12/23062	0.000591101	0.00942779	0.00723297	C3/C2/Pla2g5/C4b	4
GO:0010876	lipid localization	31/808	469/23062	0.000593643	0.00943854	0.00724122	Gm2a/Apoe/Slc4a1/Abca1/Npc2/Hexb/Dab2/C3/Prelid3a/Dbi/Ntsr1/Plin2/Scp2/Spp1/Slco1c1/Anxa2/Stra6/Plscr2/Abcc4/Bmp6/Thbs1/Pla2g5/Tspo/Abca9/Acacb/Rbp1/Atp10d/Pla2g4a/Zdhhc8/Atp11c/Slco1a5	31
GO:0019216	regulation of lipid metabolic process	27/808	388/23062	0.000606696	0.00961585	0.00737725	Lsr/Apoe/Appl2/Gh/Dab2/C3/Cd74/Ormdl2/Acadl/Dbi/Scp2/Dkkl1/Bmp5/Vav3/Htr2a/Mboat7/Igfbp7/Egr1/Bmp6/Etfbkmt/Pex2/Tspo/Acacb/Lyn/Igf2/Pla2g4a/Sphk1	27
GO:0003279	cardiac septum development	13/808	129/23062	0.00060987	0.00963595	0.00739267	Ltbp1/Bmp7/Myh10/Bmpr1a/Bmp4/Pcsk5/Notch2/Tgfbr3/Bmp5/Stra6/Tgfbr2/Rbm15/Heg1	13
GO:0014706	striated muscle tissue development	22/808	290/23062	0.000611992	0.00963936	0.00739528	Bmp7/Srf/Myh10/Bmpr1a/Bmp4/Plec/Lox/Casp8/Lef1/Pdlim5/Trp73/Tgfbr3/Bmp5/Tbx18/Tgfbr2/Gjc1/Dsg2/Adra1a/Foxc2/Foxc1/Heg1/Xirp1	22
GO:0010952	positive regulation of peptidase activity	16/808	180/23062	0.000620946	0.00975002	0.00748018	Ctsd/Ttbk1/Arrb1/Perp/Casp8/Cflar/F3/Dlc1/Ctsh/Rps27l/Nod1/Lyn/Foxl2/Rnf7/S100a8/S100a9	16
GO:0035455	response to interferon-alpha	6/808	31/23062	0.000631276	0.00988153	0.00758107	Ifnar2/Ifitm1/Ifitm3/Adar/Ifitm2/Ifit3	6
GO:0007178	transmembrane receptor protein serine/threonine kinase signaling pathway	28/808	410/23062	0.000650146	0.0101455	0.00778358	Acvr1b/Ltbp1/Bmp7/Appl2/Ube2o/Fos/Bmpr1a/Bmp4/Dab2/Lox/Vim/Wwtr1/Notch2/Lef1/Tgfbr3/Col1a2/Bmp5/Tgfbr2/Ovol2/Egr1/Bmp6/Thbs1/Id1/Wfikkn2/Cd109/Dact2/Ing2/Pakap	28
GO:0032943	mononuclear cell proliferation	25/808	350/23062	0.000654806	0.0101856	0.00781439	Cd79a/Slc4a1/Bmp4/Ifnar2/Cd74/Cd55/Fcgr2b/Prkcq/Vcam1/Lef1/Cd37/Itgal/Msn/Tgfbr2/Cd59a/Vav3/H2-Aa/Lyn/Igf2/Ccr2/Lgals3/H2-DMb1/Lilrb4b/Lilrb4a/Pnp	25
GO:0060389	pathway-restricted SMAD protein phosphorylation	9/808	69/23062	0.000656748	0.0101856	0.00781439	Acvr1b/Bmp7/Bmpr1a/Bmp4/Dab2/Tgfbr3/Bmp5/Tgfbr2/Bmp6	9
GO:0001946	lymphangiogenesis	5/808	21/23062	0.000664627	0.0101892	0.00781713	Vash1/Pdpn/Ngp/Foxc2/Foxc1	5
GO:0006700	C21-steroid hormone biosynthetic process	5/808	21/23062	0.000664627	0.0101892	0.00781713	Dab2/Scp2/Bmp5/Egr1/Bmp6	5
GO:1903902	positive regulation of viral life cycle	5/808	21/23062	0.000664627	0.0101892	0.00781713	Cd74/Trim30a/Trim21/Vps37b/Lgals1	5
GO:1903706	regulation of hemopoiesis	29/808	431/23062	0.00066504	0.0101892	0.00781713	Acvr1b/Hspb1/Fos/Bmp4/Smarcd1/Tmem176a/Lox/Cd74/Casp8/Notch2/Lef1/Csf3r/Meaf6/Tmem176b/Tgfbr2/Egr3/L3mbtl1/H2-Aa/C1qc/Lyn/Rbp1/Rbm15/Ccr2/B2m/Atp11c/Brpf3/Lilrb4b/Lilrb4a/Pnp	29
GO:0001562	response to protozoan	7/808	43/23062	0.000676725	0.0103369	0.00793045	Gbp2/Pf4/Cd37/Irf8/Irgm2/Gbp4/Gbp6	7
GO:0071692	protein localization to extracellular region	28/808	412/23062	0.000700877	0.0106565	0.00817564	Tcirg1/Ltbp1/Apoe/Cd33/Stx1a/Trpm2/Abca1/Arrb1/Plek/Rsad2/Myh10/Dmtn/Slc12a2/Prkcq/Serp1/Stxbp3/Hadh/Tlr2/Fga/Ucp2/Srcin1/Kcnb1/Vamp8/Nlgn2/Ptprn2/Lepr/Pick1/Arfip1	28
GO:0015850	organic hydroxy compound transport	22/808	293/23062	0.000701862	0.0106565	0.00817564	Apoe/Stx1a/Abca1/Npc2/Emb/Dab2/Grm2/Scp2/Spp1/Slco1c1/Anxa2/Stra6/Abcc4/Htr2a/Bmp6/Tspo/Nat8l/Lgals3/Kcnb1/Fcgr3/Zdhhc8/Slco1a5	22
GO:0035265	organ growth	18/808	218/23062	0.00070529	0.0106765	0.00819097	Myh10/Fbln5/Bmpr1a/Ddr2/Serp1/Pdlim5/Trp73/Tgfbr3/Carm1/Tgfbr2/Thbs1/Acacb/Adra1a/Foxc2/Igf2/Foxc1/Lepr/Heg1	18
GO:0003205	cardiac chamber development	17/808	200/23062	0.000709172	0.0107032	0.00821147	Ltbp1/Bmp7/Srf/Myh10/Bmpr1a/Bmp4/Pcsk5/Notch2/Tgfbr3/Bmp5/Stra6/Tgfbr2/Ovol2/Foxc2/Rbm15/Foxc1/Heg1	17
GO:0042098	T cell proliferation	19/808	237/23062	0.0007276	0.0109487	0.00839977	Slc4a1/Bmp4/Ifnar2/Cd55/Prkcq/Vcam1/Cd37/Itgal/Msn/Tgfbr2/Cd59a/H2-Aa/Igf2/Ccr2/Lgals3/H2-DMb1/Lilrb4b/Lilrb4a/Pnp	19
GO:0008347	glial cell migration	9/808	70/23062	0.000730615	0.0109614	0.00840955	Hexb/Fn1/Vim/Cd9/Cx3cl1/Mboat7/Tspo/Ccr2/Cdk5r2	9
GO:0071674	mononuclear cell migration	16/808	183/23062	0.000742952	0.0111135	0.00852625	Trpm2/Cxcl16/Ccl9/Plec/Slc12a2/Slamf9/Itgal/Msn/Cx3cl1/Pdgfd/Icam1/Thbs1/Lyn/Hsd3b7/Ccr2/Lgals3	16
GO:0009410	response to xenobiotic stimulus	23/808	314/23062	0.000753639	0.0111493	0.00855371	Nqo1/Mgst1/Arnt2/Nfe2l2/Slc12a5/Fos/Grm2/Cyp1b1/Cyp2e1/Lcn2/Hadh/Pon3/Sult1a1/Pde4a/Tgfbr2/Vav3/Htr2a/Gstm2/Adra1a/Igf2/Rap2a/Rap1b/Pnp	23
GO:0001945	lymph vessel development	6/808	32/23062	0.000754166	0.0111493	0.00855371	Vash1/Pdpn/Ngp/Foxc2/Foxc1/Heg1	6
GO:0002428	antigen processing and presentation of peptide antigen via MHC class Ib	6/808	32/23062	0.000754166	0.0111493	0.00855371	H2-Q4/H2-Q7/B2m/H2-K1/H2-Q6/H2-D1	6
GO:0060390	regulation of SMAD protein signal transduction	6/808	32/23062	0.000754166	0.0111493	0.00855371	Bmpr1a/Bmp4/Dab2/Wwtr1/Ovol2/Bmp6	6
GO:0006958	complement activation, classical pathway	11/808	100/23062	0.00075795	0.0111726	0.00857157	Serping1/C3/C2/Cd55/C1qa/C1qc/C1qb/Igkc/Ighg2c/Ighg2b/Igha	11
GO:0120254	olefinic compound metabolic process	15/808	166/23062	0.000765825	0.0112558	0.00863545	Dab2/Cyp1b1/Cyp2e1/Rpe65/Scp2/Dkkl1/Bmp5/Egr1/Ephx1/Bmp6/Rbp1/Pla2g4a/Sphk1/Adh1/Gpx4	15
GO:2001056	positive regulation of cysteine-type endopeptidase activity	14/808	149/23062	0.000772921	0.0113272	0.0086902	Ctsd/Ttbk1/Arrb1/Perp/Casp8/Cflar/F3/Dlc1/Rps27l/Nod1/Foxl2/Rnf7/S100a8/S100a9	14
GO:0043030	regulation of macrophage activation	8/808	57/23062	0.000793094	0.0115893	0.00889125	Ttbk1/Ctsc/Slc7a2/Cx3cl1/Thbs1/Pla2g5/Pla2g4a/Sphk1	8
GO:0060348	bone development	20/808	258/23062	0.000813726	0.0118294	0.00907547	Mef2d/Lrrk1/Srf/Fbln5/Ogn/Bmp4/Lox/Nab2/Cfh/Ddr2/Notch2/Bgn/Carm1/Tgfbr2/Ltf/Bmp6/Thbs1/Ranbp3l/Foxc1/Lepr	20
GO:0006911	phagocytosis, engulfment	13/808	133/23062	0.000814206	0.0118294	0.00907547	Abca1/Appl2/Rhobtb2/C3/Fcgr2b/Thbs1/Arhgap12/Fcgr3/Igkc/Ighg2c/Ighg2b/Clec7a/Igha	13
GO:0032370	positive regulation of lipid transport	11/808	101/23062	0.00082421	0.011925	0.00914883	Apoe/Abca1/Dab2/Dbi/Ntsr1/Scp2/Spp1/Anxa2/Bmp6/Pla2g4a/Zdhhc8	11
GO:0010324	membrane invagination	14/808	150/23062	0.000825652	0.011925	0.00914883	Snx9/Abca1/Appl2/Rhobtb2/C3/Fcgr2b/Thbs1/Arhgap12/Fcgr3/Igkc/Ighg2c/Ighg2b/Clec7a/Igha	14
GO:0033625	positive regulation of integrin activation	4/808	13/23062	0.000830222	0.011925	0.00914883	Plek/Pcsk5/Foxc2/Rap1b	4
GO:0048340	paraxial mesoderm morphogenesis	4/808	13/23062	0.000830222	0.011925	0.00914883	Bmpr1a/Lef1/Foxc2/Foxc1	4
GO:1903305	regulation of regulated secretory pathway	16/808	185/23062	0.000835173	0.0119328	0.00915481	Stx1a/Cacna1i/Apba1/Stxbp1/Stxbp3/Cspg5/Htr2a/Rims4/Lyn/Adra1a/Ccr2/Kcnb1/Vamp8/Doc2a/Rap1b/Cdk5r2	16
GO:0072111	cell proliferation involved in kidney development	5/808	22/23062	0.000835485	0.0119328	0.00915481	Bmp7/Bmp4/Cflar/Pdgfd/Egr1	5
GO:0006869	lipid transport	28/808	418/23062	0.000874447	0.0124541	0.00955475	Gm2a/Apoe/Slc4a1/Abca1/Npc2/Dab2/Prelid3a/Dbi/Ntsr1/Plin2/Scp2/Spp1/Slco1c1/Anxa2/Stra6/Plscr2/Abcc4/Bmp6/Thbs1/Pla2g5/Tspo/Abca9/Rbp1/Atp10d/Pla2g4a/Zdhhc8/Atp11c/Slco1a5	28
GO:0060669	embryonic placenta morphogenesis	6/808	33/23062	0.000894741	0.0127035	0.00974611	Bmp7/Vcam1/Lef1/Bmp5/Erf/Igf2	6
GO:0062208	positive regulation of pattern recognition receptor signaling pathway	7/808	45/23062	0.000896986	0.0127035	0.00974611	Ifi35/Rsad2/Peli3/Tlr2/Zc3hav1/Tlr3/Ltf	7
GO:0070663	regulation of leukocyte proliferation	21/808	280/23062	0.000931756	0.0131226	0.0100676	Slc4a1/Bmp4/Cd74/Cd55/Fcgr2b/Prkcq/Vcam1/Cd37/Itgal/Tgfbr2/Cd59a/Vav3/H2-Aa/Lyn/Igf2/Ccr2/Lgals3/H2-DMb1/Lilrb4b/Lilrb4a/Pnp	21
GO:0014013	regulation of gliogenesis	13/808	135/23062	0.000936213	0.0131226	0.0100676	Etv5/Gfap/Bmp4/Vim/Tlr2/Trp73/Tmem98/Mycn/Egr2/Slc7a5/Tspo/Lyn/Hmga2	13
GO:0010951	negative regulation of endopeptidase activity	16/808	187/23062	0.000936955	0.0131226	0.0100676	Serpinf1/Vtn/Arrb1/Serpina3n/Serpind1/Serping1/Cflar/Cst3/Reck/A2m/Ltf/Thbs1/Serpinb6b/Serpinb9/Serpina3k/Serpinb6a	16
GO:1905952	regulation of lipid localization	16/808	187/23062	0.000936955	0.0131226	0.0100676	Apoe/Abca1/Dab2/C3/Dbi/Ntsr1/Plin2/Scp2/Spp1/Anxa2/Bmp6/Thbs1/Tspo/Acacb/Pla2g4a/Zdhhc8	16
GO:0015698	inorganic anion transport	14/808	152/23062	0.000940256	0.0131324	0.0100751	Slc4a1/Clic1/Slc12a5/Slc12a7/Slc12a2/Clcc1/Slc4a2/Slc6a1/Slc37a2/Slc26a2/Ttyh3/Fxyd1/Slc26a7/Tspo	14
GO:0050767	regulation of neurogenesis	30/808	462/23062	0.000957901	0.013342	0.0102359	Sema4f/Serpinf1/Apoe/Bmp7/Etv5/Srf/Appl2/Gh/Gfap/Bmpr1a/Bmp4/Fn1/Vim/Lef1/Tlr2/Trp73/Cx3cl1/Anxa2/Tmem98/Mycn/Egr2/Ss18l1/Slc7a5/Tspo/Lyn/Id1/Trim32/Hmga2/B2m/Slitrk1	30
GO:0006910	phagocytosis, recognition	11/808	103/23062	0.000971169	0.0134896	0.0103492	C3/C2/Colec12/Pla2g5/Fcgr3/C4b/Igkc/Ighg2c/Ighg2b/Clec7a/Igha	11
GO:0010950	positive regulation of endopeptidase activity	15/808	170/23062	0.000978021	0.0135136	0.0103676	Ctsd/Ttbk1/Arrb1/Perp/Casp8/Cflar/F3/Dlc1/Rps27l/Nod1/Lyn/Foxl2/Rnf7/S100a8/S100a9	15
GO:0040013	negative regulation of locomotion	25/808	360/23062	0.000978237	0.0135136	0.0103676	Cdh1/Sema4f/Serpinf1/Apoe/Srf/Nfe2l2/Cygb/Vash1/Bmpr1a/Cyp1b1/Cd74/Cd63/Ifitm1/Ifitm3/Reck/Tgfbr3/Arhgdib/Angpt2/Dlc1/Cx3cl1/Phldb2/Tcaf1/Thbs1/Rap2a/Ing2	25
GO:1990868	response to chemokine	9/808	73/23062	0.000993776	0.0136536	0.010475	Ccl9/Lox/Slc12a2/Pf4/Cx3cl1/Ripor1/Rbm15/Ccr2/Foxc1	9
GO:1990869	cellular response to chemokine	9/808	73/23062	0.000993776	0.0136536	0.010475	Ccl9/Lox/Slc12a2/Pf4/Cx3cl1/Ripor1/Rbm15/Ccr2/Foxc1	9
GO:0002708	positive regulation of lymphocyte mediated immunity	14/808	153/23062	0.0010024	0.0137348	0.0105373	Rsad2/C3/Il1r1/Cd55/Hpx/H2-Q4/Fcgr3/H2-Q7/B2m/H2-K1/H2-Q6/H2-D1/Ighg2b/Pnp	14
GO:0050766	positive regulation of phagocytosis	10/808	88/23062	0.00101008	0.0138026	0.0105893	Appl2/Pros1/C3/C2/Fcgr2b/Pla2g5/Fcgr3/C4b/Ighg2b/Clec7a	10
GO:0010810	regulation of cell-substrate adhesion	18/808	225/23062	0.00101628	0.0138499	0.0106256	Rin2/Vtn/Dmtn/Dab2/Spry4/Pcsk5/Fn1/Pdpn/Spp1/Angpt2/Dlc1/Cspg5/Phldb2/Thbs1/Rhod/Rell2/Spock2/Lgals1	18
GO:0000303	response to superoxide	5/808	23/23062	0.00103703	0.014073	0.0107968	Nqo1/Nfe2l2/Fbln5/Prdx1/Ucp2	5
GO:0061025	membrane fusion	15/808	171/23062	0.00103822	0.014073	0.0107968	Gnai3/Stx1a/Ctsl/Stxbp1/Snap23/Chmp5/Cd9/Stx1b/Bet1/Vav3/Pla2g5/Samd9l/Vamp8/Pla2g4a/Sphk1	15
GO:0050764	regulation of phagocytosis	12/808	120/23062	0.00104442	0.0141192	0.0108322	Appl2/Pros1/C3/C2/Fcgr2b/Tlr2/Pla2g5/Fcgr3/Sphk1/C4b/Ighg2b/Clec7a	12
GO:0051497	negative regulation of stress fiber assembly	6/808	34/23062	0.00105465	0.0142195	0.0109091	Rhpn2/Dlc1/Kank2/Cgnl1/Ppp1r9a/Phldb2	6
GO:0002437	inflammatory response to antigenic stimulus	9/808	74/23062	0.00109686	0.0147135	0.0112882	C3/Fcgr2b/Notch2/Icam1/Serpinb9/Fcgr3/Selenos/Ighg2b/Lilrb4a	9
GO:0030217	T cell differentiation	23/808	323/23062	0.00110135	0.0147135	0.0112882	Tcirg1/Ly9/Hspb1/Srf/Rsad2/Ctsl/Bmp4/Ifnar2/Smarcd1/Cd74/Lef1/Mpzl2/Tgfbr2/Egr3/Tmem98/H2-Aa/Egr1/Ccr2/Lepr/B2m/Lilrb4b/Lilrb4a/Pnp	23
GO:0032890	regulation of organic acid transport	10/808	89/23062	0.00110293	0.0147135	0.0112882	Grm2/Slc12a2/Stxbp1/Ntsr1/Slc6a1/Fxyd1/Sv2a/Slc7a5/Thbs1/Pla2g4a	10
GO:0035418	protein localization to synapse	10/808	89/23062	0.00110293	0.0147135	0.0112882	Hspb1/Clstn3/Map1a/Snap23/Grip2/Stx1b/Clstn1/Nlgn2/Cacng3/Npcd	10
GO:0021782	glial cell development	12/808	121/23062	0.00112328	0.0148565	0.0113979	Gfap/Clu/Plec/Vim/Tlr2/Mxra8/Cspg5/Hdac11/C1qa/S100a8/S100a9/Pick1	12
GO:0002524	hypersensitivity	4/808	14/23062	0.00113024	0.0148565	0.0113979	C3/Fcgr2b/Fcgr3/Ighg2b	4
GO:0015816	glycine transport	4/808	14/23062	0.00113024	0.0148565	0.0113979	Slc6a17/Slc38a5/Slc6a20a/Slc32a1	4
GO:1903027	regulation of opsonization	4/808	14/23062	0.00113024	0.0148565	0.0113979	C3/C2/Pla2g5/C4b	4
GO:0006914	autophagy	30/808	467/23062	0.00113404	0.0148565	0.0113979	Gnai3/Tcirg1/Ctsd/Lamp2/Gfap/Clu/Dram2/Tlr2/Chmp5/Vps33a/Trim30a/Trim21/Pim2/Mtm1/Nod1/Foxk2/Rab3gap2/Slc7a5/Irf8/Tspo/Adra1a/Vamp8/Trim32/S100a8/S100a9/Usp13/Trim12c/Trim30d/Lepr/Trim12a	30
GO:0061919	process utilizing autophagic mechanism	30/808	467/23062	0.00113404	0.0148565	0.0113979	Gnai3/Tcirg1/Ctsd/Lamp2/Gfap/Clu/Dram2/Tlr2/Chmp5/Vps33a/Trim30a/Trim21/Pim2/Mtm1/Nod1/Foxk2/Rab3gap2/Slc7a5/Irf8/Tspo/Adra1a/Vamp8/Trim32/S100a8/S100a9/Usp13/Trim12c/Trim30d/Lepr/Trim12a	30
GO:0031668	cellular response to extracellular stimulus	19/808	246/23062	0.00113422	0.0148565	0.0113979	Hnrnpl/Srf/Nfe2l2/Lamp2/Cadps2/Nuak1/Asgr1/Fos/Rnase4/Plec/Nr4a2/Vcam1/Plin2/Kank2/Ripor1/Bmp6/Kcnb1/Pick1/Mn1	19
GO:0016079	synaptic vesicle exocytosis	13/808	138/23062	0.00114769	0.014979	0.0114918	Stx1a/Cadps2/Apba1/Stxbp1/Snap23/Stx1b/Cspg5/Unc13a/Htr2a/Rims4/Sv2a/Adra1a/Rap1b	13
GO:0009306	protein secretion	27/808	405/23062	0.00114949	0.014979	0.0114918	Tcirg1/Apoe/Cd33/Stx1a/Trpm2/Abca1/Arrb1/Plek/Rsad2/Myh10/Dmtn/Slc12a2/Prkcq/Serp1/Stxbp3/Hadh/Tlr2/Fga/Ucp2/Srcin1/Kcnb1/Vamp8/Nlgn2/Ptprn2/Lepr/Pick1/Arfip1	27
GO:0048821	erythrocyte development	7/808	47/23062	0.00117015	0.0152089	0.0116682	Slc4a1/Srf/Dmtn/Alas2/Hbb-b1/Hba-a2/Hba-a1	7
GO:0035592	establishment of protein localization to extracellular region	27/808	406/23062	0.00119162	0.0154482	0.0118518	Tcirg1/Apoe/Cd33/Stx1a/Trpm2/Abca1/Arrb1/Plek/Rsad2/Myh10/Dmtn/Slc12a2/Prkcq/Serp1/Stxbp3/Hadh/Tlr2/Fga/Ucp2/Srcin1/Kcnb1/Vamp8/Nlgn2/Ptprn2/Lepr/Pick1/Arfip1	27
GO:0002366	leukocyte activation involved in immune response	23/808	325/23062	0.00119511	0.0154539	0.0118562	Ly9/Ifi35/Ptgds/Lcp1/Parp3/Cd74/Stxbp1/Snap23/Notch2/Lef1/Anxa3/Itgal/Itm2a/Tmem98/Icam1/Irf8/Lyn/Ccr2/Lgals3/Vamp8/Lgals1/H2-DMb1/Lilrb4a	23
GO:0051963	regulation of synapse assembly	12/808	122/23062	0.00120702	0.015568	0.0119438	Clstn3/Thbs2/Tlr2/Pdlim5/Nectin1/Ppp1r9a/Clstn1/Lhfpl4/Lrrc4b/Flrt1/Nlgn2/Slitrk1	12
GO:0010631	epithelial cell migration	23/808	326/23062	0.00124452	0.0160109	0.0122835	Serpinf1/Rin2/Apoe/Hspb1/Srf/Nfe2l2/Vash1/Bmp4/Cyp1b1/Mapre2/Cd63/Lcn2/Tgfbr3/Anxa3/Angpt2/Kank2/Ctsh/Tgfbr2/Egr3/Thbs1/Foxc2/Igf2/Vstm4	23
GO:0000305	response to oxygen radical	5/808	24/23062	0.00127251	0.0162881	0.0124962	Nqo1/Nfe2l2/Fbln5/Prdx1/Ucp2	5
GO:0006691	leukotriene metabolic process	5/808	24/23062	0.00127251	0.0162881	0.0124962	Ltc4s/Cyp4f13/Tlr2/Pla2g5/Pla2g4a	5
GO:0099504	synaptic vesicle cycle	18/808	230/23062	0.00130422	0.0166519	0.0127753	Stx1a/Cadps2/Apba1/Prkar1b/Stxbp1/Snap23/Stx1b/Cspg5/Unc13a/Sncb/Htr2a/Rims4/Slc32a1/Sv2a/Pacsin1/Adra1a/Nlgn2/Rap1b	18
GO:0001916	positive regulation of T cell mediated cytotoxicity	7/808	48/23062	0.00132915	0.0168996	0.0129653	H2-Q4/H2-Q7/B2m/H2-K1/H2-Q6/H2-D1/Pnp	7
GO:0006821	chloride transport	11/808	107/23062	0.00133031	0.0168996	0.0129653	Slc4a1/Clic1/Slc12a5/Slc12a7/Slc12a2/Clcc1/Slc4a2/Slc6a1/Ttyh3/Slc26a7/Tspo	11
GO:0090132	epithelium migration	23/808	328/23062	0.00134861	0.0170891	0.0131107	Serpinf1/Rin2/Apoe/Hspb1/Srf/Nfe2l2/Vash1/Bmp4/Cyp1b1/Mapre2/Cd63/Lcn2/Tgfbr3/Anxa3/Angpt2/Kank2/Ctsh/Tgfbr2/Egr3/Thbs1/Foxc2/Igf2/Vstm4	23
GO:0007517	muscle organ development	25/808	369/23062	0.00137963	0.017395	0.0133454	Mef2d/Cd164/Btg2/Fos/Bmpr1a/Bmp4/Plec/Lox/Cflar/Col19a1/Serp1/Lef1/Hivep3/Tgfbr3/Mtm1/Stra6/Egr2/Egr1/Alx4/Foxc2/Igf2/Foxc1/Foxl2/Vamp5/Heg1	25
GO:0032956	regulation of actin cytoskeleton organization	25/808	369/23062	0.00137963	0.017395	0.0133454	Snx9/Trpm2/Dstn/Plek/Rhobtb2/Dmtn/Prkcq/Notch2/Tlr2/Fscn1/Arpc1b/Arhgdib/Rhpn2/Dlc1/Cx3cl1/Kank2/Cgnl1/Ppp1r9a/Phldb2/Icam1/Rhod/Id1/Capg/Pick1/Arfip1	25
GO:0051058	negative regulation of small GTPase mediated signal transduction	8/808	62/23062	0.00139218	0.0174662	0.0134	Spry4/Dlc1/Cgnl1/Ripor1/Arhgap12/Adra1a/Heg1/Nup62	8
GO:0060711	labyrinthine layer development	8/808	62/23062	0.00139218	0.0174662	0.0134	Bmp7/Vash1/Vcam1/Lef1/Bmp5/Ovol2/Erf/Junb	8
GO:0045089	positive regulation of innate immune response	13/808	141/23062	0.00139759	0.0174906	0.0134187	Ifi35/Cd74/Tlr2/Hpx/Trim30a/Pla2g5/Ifi209/Trim56/Trim12c/Trim30d/Trim12a/Nlrc5/Clec7a	13
GO:0002263	cell activation involved in immune response	23/808	329/23062	0.0014034	0.0175076	0.0134318	Ly9/Ifi35/Ptgds/Lcp1/Parp3/Cd74/Stxbp1/Snap23/Notch2/Lef1/Anxa3/Itgal/Itm2a/Tmem98/Icam1/Irf8/Lyn/Ccr2/Lgals3/Vamp8/Lgals1/H2-DMb1/Lilrb4a	23
GO:1902903	regulation of supramolecular fiber organization	26/808	390/23062	0.00140587	0.0175076	0.0134318	Snx9/Apoe/Dstn/Plek/Apc2/Aebp1/Clu/Dmtn/Prkcq/Map1a/Tlr2/Arpc1b/Rhpn2/Dlc1/Cx3cl1/Kank2/Cgnl1/Ppp1r9a/Phldb2/Slc39a12/Icam1/Pde4dip/Id1/Capg/Pick1/Arfip1	26
GO:0048738	cardiac muscle tissue development	20/808	270/23062	0.0014156	0.0175854	0.0134915	Bmp7/Srf/Myh10/Bmpr1a/Bmp4/Plec/Casp8/Pdlim5/Trp73/Tgfbr3/Bmp5/Tbx18/Tgfbr2/Gjc1/Dsg2/Adra1a/Foxc2/Foxc1/Heg1/Xirp1	20
GO:0002475	antigen processing and presentation via MHC class Ib	6/808	36/23062	0.00143935	0.0178367	0.0136843	H2-Q4/H2-Q7/B2m/H2-K1/H2-Q6/H2-D1	6
GO:0090130	tissue migration	23/808	330/23062	0.00146009	0.0180494	0.0138475	Serpinf1/Rin2/Apoe/Hspb1/Srf/Nfe2l2/Vash1/Bmp4/Cyp1b1/Mapre2/Cd63/Lcn2/Tgfbr3/Anxa3/Angpt2/Kank2/Ctsh/Tgfbr2/Egr3/Thbs1/Foxc2/Igf2/Vstm4	23
GO:0006690	icosanoid metabolic process	13/808	142/23062	0.00149031	0.0183479	0.0140765	Ptgds/Ltc4s/Cyp4f13/Cyp1b1/Cd74/Cyp2e1/Tlr2/Pdpn/Ephx1/Pla2g5/Pla2g4a/Sphk1/Gpx4	13
GO:0045916	negative regulation of complement activation	4/808	15/23062	0.00149875	0.0183479	0.0140765	Serping1/Cd55/A2m/Cd59a	4
GO:1902337	regulation of apoptotic process involved in morphogenesis	4/808	15/23062	0.00149875	0.0183479	0.0140765	Bmp7/Tgfbr3/Foxc2/Foxc1	4
GO:2001046	positive regulation of integrin-mediated signaling pathway	4/808	15/23062	0.00149875	0.0183479	0.0140765	Dmtn/Dab2/Pcsk5/Cd63	4
GO:0002369	T cell cytokine production	7/808	49/23062	0.00150453	0.0183742	0.0140966	Rsad2/Il1r1/Cd55/Ccr2/B2m/Lilrb4b/Lilrb4a	7
GO:0007264	small GTPase mediated signal transduction	28/808	434/23062	0.00153208	0.0186237	0.014288	Apoe/Abca1/Arrb1/Rhobtb2/Mapre2/Spry4/Eps8l2/Notch2/Pdpn/Col1a2/Arhgdib/Dlc1/Kank2/Cgnl1/Lpar6/Vav3/Ripor1/Rap1gap2/Ctnnal1/Arhgap12/Rhod/Adra1a/Rap2a/Rap1b/Sh2d3c/Ksr2/Heg1/Nup62	28
GO:0034101	erythrocyte homeostasis	14/808	160/23062	0.00154156	0.0186237	0.014288	Acvr1b/Slc4a1/Srf/Bmp4/Dmtn/Alas2/Adar/Prdx1/Tgfbr3/Lyn/Hbb-b1/B2m/Hba-a2/Hba-a1	14
GO:0018904	ether metabolic process	5/808	25/23062	0.00154523	0.0186237	0.014288	Lpcat2/Ephx1/Pla2g5/Pla2g4a/Plaat3	5
GO:0036303	lymph vessel morphogenesis	5/808	25/23062	0.00154523	0.0186237	0.014288	Vash1/Pdpn/Ngp/Foxc2/Foxc1	5
GO:0016525	negative regulation of angiogenesis	11/808	109/23062	0.00154706	0.0186237	0.014288	Serpinf1/Fbln5/Vash1/Thbs2/Slc12a2/Angpt2/Ngp/Cd59a/Thbs1/Ccr2/Foxc1	11
GO:0048661	positive regulation of smooth muscle cell proliferation	11/808	109/23062	0.00154706	0.0186237	0.014288	Gnai3/Mef2d/Pde4d/Bmpr1a/Bmp4/Ddr2/Cx3cl1/Pdgfd/Tgfbr2/Egr1/Thbs1	11
GO:0002705	positive regulation of leukocyte mediated immunity	15/808	178/23062	0.00155351	0.0186569	0.0143135	Rsad2/C3/Il1r1/Cd55/Hpx/H2-Q4/Rigi/Fcgr3/H2-Q7/B2m/H2-K1/H2-Q6/H2-D1/Ighg2b/Pnp	15
GO:0031032	actomyosin structure organization	17/808	215/23062	0.00157117	0.0188243	0.0144419	Srf/Arrb1/Myh10/Plec/Cdc42bpg/Cflar/Prkcq/Epb41l1/Rhpn2/Dlc1/Kank2/Cgnl1/Ppp1r9a/Phldb2/Cnn3/Myl9/Xirp1	17
GO:0002718	regulation of cytokine production involved in immune response	12/808	126/23062	0.00159539	0.0189787	0.0145604	Rsad2/Cd74/Il1r1/Cd55/Tlr2/Tlr3/Nod1/Rigi/Ccr2/B2m/Lilrb4b/Lilrb4a	12
GO:0014812	muscle cell migration	12/808	126/23062	0.00159539	0.0189787	0.0145604	Nfe2l2/Vtn/Pde4d/Bmpr1a/Cyp1b1/Pcsk5/Ddr2/S100a11/Fga/F3/Pdgfd/Egr1	12
GO:0045807	positive regulation of endocytosis	12/808	126/23062	0.00159539	0.0189787	0.0145604	Apoe/Vtn/Arrb1/Appl2/Clu/Dab2/C3/Cd63/Anxa2/Cd14/B2m/Pick1	12
GO:0006919	activation of cysteine-type endopeptidase activity involved in apoptotic process	9/808	78/23062	0.00159907	0.0189787	0.0145604	Casp8/Cflar/F3/Dlc1/Rps27l/Nod1/Rnf7/S100a8/S100a9	9
GO:0008360	regulation of cell shape	14/808	161/23062	0.00163536	0.0193639	0.0148559	Myh10/Hexb/Rhobtb2/Dmtn/Myl12a/Fn1/Pdpn/Msn/Dlc1/Icam1/Strip2/Rhod/S100a13/Pakap	14
GO:0031214	biomineral tissue development	15/808	179/23062	0.00164216	0.0193989	0.0148828	Tcirg1/Bmp7/Srgn/Bmpr1a/Bmp4/Lox/Ddr2/Slc4a2/Spp1/Col1a2/Mgp/Nectin1/Bmp6/Omd/Sgms2	15
GO:0007162	negative regulation of cell adhesion	22/808	313/23062	0.00164741	0.0194157	0.0148956	Cdh1/Hspb1/Bmp4/Dmtn/Cyp1b1/Spry4/Cd74/Lef1/Cd9/Cd37/Angpt2/Dlc1/Phldb2/H2-Aa/Srcin1/Bmp6/Thbs1/Dact2/Lgals3/Lgals1/Lilrb4b/Lilrb4a	22
GO:0051216	cartilage development	17/808	216/23062	0.00165131	0.0194163	0.0148961	Mef2d/Bmp7/Srf/Ogn/Bmpr1a/Bmp4/Cfh/Mgp/Bgn/Bmp5/Carm1/Tgfbr2/Mycn/Bmp6/Thbs1/Hmga2/Cytl1	17
GO:0008037	cell recognition	18/808	235/23062	0.00165866	0.019451	0.0149227	Emb/C3/C2/B4galt1/Cd9/Msn/Colec12/Vstm2l/Nexn/Pla2g5/Lgals3/Fcgr3/C4b/Igkc/Ighg2c/Ighg2b/Clec7a/Igha	18
GO:0032760	positive regulation of tumor necrosis factor production	11/808	110/23062	0.0016658	0.019451	0.0149227	Hspb1/Clu/Tlr2/Tlr3/Nod1/Thbs1/Rigi/Ccr2/Cd14/Fcgr3/Clec7a	11
GO:0042102	positive regulation of T cell proliferation	11/808	110/23062	0.0016658	0.019451	0.0149227	Slc4a1/Cd55/Prkcq/Vcam1/Itgal/Tgfbr2/Cd59a/Igf2/Ccr2/H2-DMb1/Pnp	11
GO:0043280	positive regulation of cysteine-type endopeptidase activity involved in apoptotic process	12/808	127/23062	0.00170707	0.0198869	0.0152572	Ctsd/Arrb1/Casp8/Cflar/F3/Dlc1/Rps27l/Nod1/Foxl2/Rnf7/S100a8/S100a9	12
GO:2000377	regulation of reactive oxygen species metabolic process	14/808	162/23062	0.00173386	0.0201144	0.0154317	Gnai3/Nfe2l2/Fbln5/Cyp1b1/Cflar/Lcn2/Pon3/Trim30a/Birc3/Tgfbr2/Mycn/Eef1a1/Thbs1/Tspo	14
GO:0042445	hormone metabolic process	18/808	236/23062	0.00173852	0.0201144	0.0154317	Iyd/Gh/Ctsl/Dab2/Cyp1b1/Pcsk5/Rpe65/Scp2/Spp1/Slco1c1/Sult1a1/Bmp5/Egr1/Bmp6/Cpq/Rbp1/Igf2/Adh1	18
GO:0051056	regulation of small GTPase mediated signal transduction	18/808	236/23062	0.00173852	0.0201144	0.0154317	Apoe/Abca1/Arrb1/Mapre2/Spry4/Eps8l2/Notch2/Arhgdib/Dlc1/Kank2/Cgnl1/Lpar6/Ripor1/Rap1gap2/Arhgap12/Adra1a/Heg1/Nup62	18
GO:1903036	positive regulation of response to wounding	9/808	79/23062	0.00174973	0.0201978	0.0154957	Nfe2l2/Vtn/Dmtn/Ddr2/F3/Thbs1/Foxc2/S100a9/Clec7a	9
GO:2000181	negative regulation of blood vessel morphogenesis	11/808	111/23062	0.00179188	0.0206372	0.0158328	Serpinf1/Fbln5/Vash1/Thbs2/Slc12a2/Angpt2/Ngp/Cd59a/Thbs1/Ccr2/Foxc1	11
GO:0022411	cellular component disassembly	28/808	439/23062	0.00181038	0.0208029	0.0159599	Dstn/Lamp2/Plek/Apc2/Lcp1/Dmtn/Smarcd1/C3/Mapre2/Ngef/Ddr2/Map1a/Chmp5/Plin2/Pdpn/Vps33a/Fscn1/Ogfod1/C1qa/C1qc/C1qb/Ctss/Tspo/Foxl2/Vamp8/Dedd2/Capg/Plaat3	28
GO:0001890	placenta development	15/808	181/23062	0.00183217	0.0210056	0.0161154	Cdh1/Vwf/Bmp7/Vash1/Ctsl/Notch2/Vcam1/Lef1/Bmp5/Ovol2/Erf/Rbm15/Igf2/Junb/Pla2g4a	15
GO:0010038	response to metal ion	21/808	296/23062	0.00185554	0.0212122	0.016274	Cdh1/Tat/Tcirg1/Fosb/Cp/Trpm2/Slc25a13/Nfe2l2/Fos/Dmtn/Cpne5/Slc12a2/Fn1/Fga/Cpne3/Bmp6/Thbs1/Kcnb1/Junb/Pla2g4a/B2m	21
GO:0098869	cellular oxidant detoxification	5/808	26/23062	0.00185859	0.0212122	0.016274	Nqo1/Nfe2l2/Fbln5/Cat/Prdx1	5
GO:0060393	regulation of pathway-restricted SMAD protein phosphorylation	8/808	65/23062	0.00189603	0.0214999	0.0164947	Acvr1b/Bmp7/Bmpr1a/Bmp4/Dab2/Bmp5/Tgfbr2/Bmp6	8
GO:0070534	protein K63-linked ubiquitination	8/808	65/23062	0.00189603	0.0214999	0.0164947	Ube2o/Peli3/Trim30a/Trim21/Trim56/Trim12c/Trim30d/Trim12a	8
GO:0032350	regulation of hormone metabolic process	7/808	51/23062	0.00190901	0.0214999	0.0164947	Gh/Dab2/Slco1c1/Bmp5/Egr1/Bmp6/Igf2	7
GO:0097237	cellular response to toxic substance	7/808	51/23062	0.00190901	0.0214999	0.0164947	Nqo1/Nfe2l2/Fbln5/Cat/Prdx1/Ppp1r9a/Oprd1	7
GO:0002483	antigen processing and presentation of endogenous peptide antigen	6/808	38/23062	0.00192259	0.0214999	0.0164947	H2-Q4/H2-Q7/B2m/H2-K1/H2-Q6/H2-D1	6
GO:0019885	antigen processing and presentation of endogenous peptide antigen via MHC class I	6/808	38/23062	0.00192259	0.0214999	0.0164947	H2-Q4/H2-Q7/B2m/H2-K1/H2-Q6/H2-D1	6
GO:0098868	bone growth	6/808	38/23062	0.00192259	0.0214999	0.0164947	Fbln5/Ddr2/Carm1/Tgfbr2/Thbs1/Lepr	6
GO:1901343	negative regulation of vasculature development	11/808	112/23062	0.00192562	0.0214999	0.0164947	Serpinf1/Fbln5/Vash1/Thbs2/Slc12a2/Angpt2/Ngp/Cd59a/Thbs1/Ccr2/Foxc1	11
GO:1903557	positive regulation of tumor necrosis factor superfamily cytokine production	11/808	112/23062	0.00192562	0.0214999	0.0164947	Hspb1/Clu/Tlr2/Tlr3/Nod1/Thbs1/Rigi/Ccr2/Cd14/Fcgr3/Clec7a	11
GO:0001818	negative regulation of cytokine production	21/808	297/23062	0.00193286	0.0214999	0.0164947	Cd33/Prg4/Arrb1/Srgn/Appl2/Aqp4/Peli3/Fn1/Fcgr2b/Lef1/Tlr2/Anxa4/Trim30a/Cx3cl1/Cd59a/Thbs1/Tspo/Selenos/Gbp4/Lilrb4b/Lilrb4a	21
GO:0002221	pattern recognition receptor signaling pathway	15/808	182/23062	0.00193385	0.0214999	0.0164947	Ifi35/Appl2/Rsad2/Peli3/Tlr2/Zc3hav1/Trim30a/Tlr3/Ltf/Colec12/Nod1/Rigi/Lyn/Cd14/Clec7a	15
GO:0002371	dendritic cell cytokine production	4/808	16/23062	0.00194333	0.0214999	0.0164947	Slamf9/Tlr2/Tlr3/Rigi	4
GO:1903978	regulation of microglial cell activation	4/808	16/23062	0.00194333	0.0214999	0.0164947	Ttbk1/Ctsc/Cx3cl1/Sphk1	4
GO:1904748	regulation of apoptotic process involved in development	4/808	16/23062	0.00194333	0.0214999	0.0164947	Bmp7/Tgfbr3/Foxc2/Foxc1	4
GO:0061515	myeloid cell development	10/808	96/23062	0.00196657	0.0217095	0.0166555	Slc4a1/Lrrk1/Srf/Dmtn/Alas2/Notch2/Tlr2/Hbb-b1/Hba-a2/Hba-a1	10
GO:0006575	cellular modified amino acid metabolic process	16/808	201/23062	0.00198806	0.0218989	0.0168008	Clic1/Mgst1/Nfe2l2/Iyd/Ctsl/Serinc2/Acadl/Cpt2/Gstk1/Slco1c1/Cpq/Gstm2/Hbb-b1/Hbb-bt/Bhmt/Gpx4	16
GO:0120161	regulation of cold-induced thermogenesis	13/808	147/23062	0.00203387	0.0223549	0.0171506	Appl2/Acadl/Lcn2/Hadh/Decr1/Cpt2/Nova2/Ucp2/Id1/Foxc2/Ccr2/Lepr/Ksr2	13
GO:0002683	negative regulation of immune system process	29/808	464/23062	0.00204646	0.0224445	0.0172194	Hspb1/Bmp4/Serping1/Parp3/Tmem176a/Cd74/Cd55/Fcgr2b/Adar/Tmem176b/A2m/Cd37/Trim21/Cx3cl1/Cd59a/Parp14/Elf1/H2-Aa/C1qc/Thbs1/Lyn/Serpinb9/Igf2/Ccr2/Lgals3/Nlrc5/Selenos/Lilrb4b/Lilrb4a	29
GO:0031532	actin cytoskeleton reorganization	11/808	113/23062	0.00206738	0.0226249	0.0173577	Cdh1/Trpm2/Plek/Dmtn/Plec/Cdc42bpg/Notch2/Arhgdib/Rhod/Rap2a/S100a9	11
GO:0051592	response to calcium ion	12/808	130/23062	0.00208126	0.0227275	0.0174365	Fosb/Trpm2/Slc25a13/Fos/Dmtn/Cpne5/Fga/Cpne3/Thbs1/Kcnb1/Junb/Pla2g4a	12
GO:0070265	necrotic cell death	8/808	66/23062	0.00209261	0.0228022	0.0174938	Casp8/Cflar/Ddr2/Slc6a13/Tlr3/Birc3/Tspo/Tmem123	8
GO:0007219	Notch signaling pathway	15/808	184/23062	0.00215132	0.0233864	0.017942	Bmp7/Arrb1/Perp/Notch2/Reck/Anxa4/Grip2/Hp/Tgfbr2/Ovol2/Foxc2/Dlk2/Rbm15/Foxc1/Xirp1	15
GO:0002367	cytokine production involved in immune response	13/808	148/23062	0.0021601	0.0233864	0.017942	Rsad2/Cd74/Il1r1/Cd55/Slamf9/Tlr2/Tlr3/Nod1/Rigi/Ccr2/B2m/Lilrb4b/Lilrb4a	13
GO:0030218	erythrocyte differentiation	13/808	148/23062	0.0021601	0.0233864	0.017942	Acvr1b/Slc4a1/Srf/Bmp4/Dmtn/Alas2/Adar/Tgfbr3/Lyn/Hbb-b1/B2m/Hba-a2/Hba-a1	13
GO:0031334	positive regulation of protein-containing complex assembly	16/808	203/23062	0.00219806	0.0237296	0.0182053	Snx9/Abca1/Ttbk1/Plek/Lcp1/Clu/Pcsk5/Fscn1/Msn/Icam1/Pde4dip/Foxc2/Lgals3/Rap1b/Mpp7/1810058I24Rik	16
GO:0009914	hormone transport	25/808	382/23062	0.00220562	0.0237296	0.0182053	Tcirg1/Stx1a/Trpm2/Arrb1/Dab2/Snap23/Serp1/Stxbp3/Hadh/Fga/Spp1/Slco1c1/Ucp2/Bmp6/Slc7a5/Tspo/Lyn/Foxl2/Kcnb1/Vamp8/Nlgn2/Ptprn2/Hmga2/Lepr/Pick1	25
GO:1901888	regulation of cell junction assembly	17/808	222/23062	0.00220788	0.0237296	0.0182053	Clstn3/Dmtn/Thbs2/Tlr2/Pdlim5/Dlc1/Nectin1/Ppp1r9a/Phldb2/Clstn1/Rhod/Lhfpl4/Lrrc4b/Flrt1/Nlgn2/Rap1b/Slitrk1	17
GO:0072376	protein activation cascade	5/808	27/23062	0.00221601	0.0237296	0.0182053	Fn1/Fga/F3/Mvp/F13a1	5
GO:0007156	homophilic cell adhesion via plasma membrane adhesion molecules	11/808	114/23062	0.00221751	0.0237296	0.0182053	Cdh1/Clstn3/Emb/Nectin1/Pcdh8/Vstm2l/Nexn/Clstn1/Igsf21/Dsg2/Celsr2	11
GO:0030282	bone mineralization	12/808	131/23062	0.00221995	0.0237296	0.0182053	Bmp7/Srgn/Bmpr1a/Bmp4/Lox/Ddr2/Spp1/Col1a2/Mgp/Bmp6/Omd/Sgms2	12
GO:0043409	negative regulation of MAPK cascade	15/808	185/23062	0.00226745	0.0241164	0.018502	Apoe/Bmp7/Cnksr3/Arrb1/Per1/Bmp4/Dab2/Spry4/Dusp27/Dusp8/Lyn/Taok3/Nup62/Lilrb4b/Lilrb4a	15
GO:0048660	regulation of smooth muscle cell proliferation	15/808	185/23062	0.00226745	0.0241164	0.018502	Gnai3/Mef2d/Apoe/Vipr2/Ogn/Pde4d/Bmpr1a/Bmp4/Ddr2/Npr1/Cx3cl1/Pdgfd/Tgfbr2/Egr1/Thbs1	15
GO:2000116	regulation of cysteine-type endopeptidase activity	18/808	242/23062	0.002289	0.0241164	0.018502	Cdh1/Ctsd/Ttbk1/Arrb1/Perp/Casp8/Cflar/Cst3/F3/Dlc1/Ltf/Rps27l/Nod1/Thbs1/Foxl2/Rnf7/S100a8/S100a9	18
GO:0050671	positive regulation of lymphocyte proliferation	13/808	149/23062	0.0022927	0.0241164	0.018502	Slc4a1/Cd74/Cd55/Prkcq/Vcam1/Itgal/Tgfbr2/Cd59a/Vav3/Igf2/Ccr2/H2-DMb1/Pnp	13
GO:0106106	cold-induced thermogenesis	13/808	149/23062	0.0022927	0.0241164	0.018502	Appl2/Acadl/Lcn2/Hadh/Decr1/Cpt2/Nova2/Ucp2/Id1/Foxc2/Ccr2/Lepr/Ksr2	13
GO:0002532	production of molecular mediator involved in inflammatory response	10/808	98/23062	0.0022943	0.0241164	0.018502	Appl2/Per1/Snap23/Il17rc/Slc7a2/Lyn/Vamp8/Clec7a/Lilrb4b/Lilrb4a	10
GO:0003333	amino acid transmembrane transport	10/808	98/23062	0.0022943	0.0241164	0.018502	Slc25a13/Gfap/Ntsr1/Slc6a13/Slc38a5/Slc7a2/Slc6a20a/Slc32a1/Slc7a5/Slc6a7	10
GO:0120162	positive regulation of cold-induced thermogenesis	10/808	98/23062	0.0022943	0.0241164	0.018502	Appl2/Acadl/Lcn2/Hadh/Decr1/Cpt2/Ucp2/Ccr2/Lepr/Ksr2	10
GO:0001707	mesoderm formation	8/808	67/23062	0.00230486	0.0241185	0.0185037	Bmp7/Srf/Bmpr1a/Bmp4/Lef1/Foxc2/Foxc1/Hmga2	8
GO:0060350	endochondral bone morphogenesis	8/808	67/23062	0.00230486	0.0241185	0.0185037	Mef2d/Bmp4/Nab2/Carm1/Tgfbr2/Bmp6/Thbs1/Foxc1	8
GO:0043270	positive regulation of ion transport	23/808	342/23062	0.00230881	0.0241185	0.0185037	Stx1a/Cnksr3/Bmp4/Slc12a2/Dbi/Stxbp1/Lcn2/Ntsr1/Nipsnap2/Slc6a1/Cx3cl1/Fxyd1/Tcaf1/Ctss/Tspo/S100a1/Nat8l/Ccr2/Lgals3/Kcnb1/Vamp8/Pla2g4a/Cacng3	23
GO:0002833	positive regulation of response to biotic stimulus	15/808	186/23062	0.00238874	0.024902	0.0191047	Ifi35/Cd74/Tlr2/Zc3hav1/Hpx/Trim30a/Bmp6/Pla2g5/Ifi209/Trim56/Trim12c/Trim30d/Trim12a/Nlrc5/Clec7a	15
GO:0070665	positive regulation of leukocyte proliferation	14/808	168/23062	0.00243394	0.025321	0.0194262	Slc4a1/Cd74/Cd55/Prkcq/Vcam1/Itgal/Tgfbr2/Cd59a/Vav3/Lyn/Igf2/Ccr2/H2-DMb1/Pnp	14
GO:0010506	regulation of autophagy	20/808	283/23062	0.00246013	0.0255409	0.0195949	Gnai3/Gfap/Dram2/Tlr2/Trim30a/Trim21/Pim2/Mtm1/Nod1/Foxk2/Rab3gap2/Slc7a5/Tspo/Adra1a/Trim32/Usp13/Trim12c/Trim30d/Lepr/Trim12a	20
GO:0046415	urate metabolic process	4/808	17/23062	0.00247141	0.0255785	0.0196237	Spp1/Slc16a9/Gckr/Pnp	4
GO:0062207	regulation of pattern recognition receptor signaling pathway	10/808	99/23062	0.00247387	0.0255785	0.0196237	Ifi35/Appl2/Rsad2/Peli3/Tlr2/Zc3hav1/Trim30a/Tlr3/Ltf/Lyn	10
GO:0048762	mesenchymal cell differentiation	18/808	244/23062	0.00250222	0.0258188	0.0198081	Sema4f/Bmp7/Bmpr1a/Bmp4/Dab2/Fn1/Mark1/Wwtr1/Lef1/Pdpn/Tgfbr3/Tgfbr2/Phldb2/Ovol2/Foxc2/Ranbp3l/Foxc1/Hmga2	18
GO:0051346	negative regulation of hydrolase activity	24/808	365/23062	0.00251686	0.0258383	0.0198231	Serpinf1/Vtn/Arrb1/Serpina3n/Serpind1/Serping1/Cflar/Tfpi/Cst3/Reck/A2m/Pzp/Ngp/Ltf/Itih2/Thbs1/Serpinb6b/Wfikkn2/Serpinb9/Cd109/Ptprn2/Lepr/Serpina3k/Serpinb6a	24
GO:0051962	positive regulation of nervous system development	24/808	365/23062	0.00251686	0.0258383	0.0198231	Serpinf1/Apoe/Clstn3/Etv5/Srf/Gh/Gfap/Thbs2/Fn1/Vim/Tlr2/Trp73/Cx3cl1/Egr2/Ss18l1/Clstn1/Slc7a5/Tspo/Lyn/Lrrc4b/Flrt1/Trim32/Nlgn2/Slitrk1	24
GO:0032232	negative regulation of actin filament bundle assembly	6/808	40/23062	0.00251944	0.0258383	0.0198231	Rhpn2/Dlc1/Kank2/Cgnl1/Ppp1r9a/Phldb2	6
GO:0070302	regulation of stress-activated protein kinase signaling cascade	16/808	206/23062	0.00254752	0.0260734	0.0200034	Per1/Bmp4/Dab2/Fcgr2b/Prdx1/Tlr3/Rnf13/Sh3rf3/Nod1/Lyn/Rell2/Ccr2/Rap2a/Zfp110/Taok3/Sphk1	16
GO:0001894	tissue homeostasis	20/808	284/23062	0.0025621	0.0261697	0.0200773	Lsr/Tcirg1/Lrrk1/Srf/Slc12a2/Map1a/Wwtr1/Dram2/Rpe65/Spp1/Ctsh/Tjp3/Ctss/Ldb2/Ccr2/Foxc1/Vstm4/Trim32/Pla2g4a/Cytl1	20
GO:0003206	cardiac chamber morphogenesis	13/808	151/23062	0.00257797	0.0262787	0.0201609	Bmp7/Srf/Bmpr1a/Bmp4/Notch2/Tgfbr3/Bmp5/Tgfbr2/Ovol2/Foxc2/Rbm15/Foxc1/Heg1	13
GO:0002573	myeloid leukocyte differentiation	18/808	245/23062	0.0026149	0.0265562	0.0203738	Tcirg1/Lrrk1/Fos/Bmp4/Cd74/Casp8/Notch2/Lef1/Tlr2/Tgfbr2/C1qc/Lyn/Cd109/Rbp1/Junb/Pirb/Lilrb4b/Lilrb4a	18
GO:0046716	muscle cell cellular homeostasis	5/808	28/23062	0.00262095	0.0265562	0.0203738	Srf/Lamp2/Lox/Mtm1/Trim32	5
GO:0060713	labyrinthine layer morphogenesis	5/808	28/23062	0.00262095	0.0265562	0.0203738	Bmp7/Vcam1/Lef1/Bmp5/Erf	5
GO:0110148	biomineralization	15/808	188/23062	0.00264746	0.0267711	0.0205387	Tcirg1/Bmp7/Srgn/Bmpr1a/Bmp4/Lox/Ddr2/Slc4a2/Spp1/Col1a2/Mgp/Nectin1/Bmp6/Omd/Sgms2	15
GO:0048247	lymphocyte chemotaxis	7/808	54/23062	0.00266782	0.0268695	0.0206142	Cxcl16/Ccl9/Plec/Slc12a2/Cx3cl1/Hsd3b7/Ccr2	7
GO:0051955	regulation of amino acid transport	7/808	54/23062	0.00266782	0.0268695	0.0206142	Grm2/Slc12a2/Stxbp1/Ntsr1/Slc6a1/Sv2a/Slc7a5	7
GO:0002720	positive regulation of cytokine production involved in immune response	9/808	84/23062	0.00268204	0.026959	0.0206828	Rsad2/Cd74/Il1r1/Cd55/Tlr2/Tlr3/Nod1/Rigi/B2m	9
GO:0071248	cellular response to metal ion	14/808	170/23062	0.00271354	0.0271889	0.0208593	Cdh1/Fosb/Trpm2/Nfe2l2/Fos/Dmtn/Cpne5/Slc12a2/Fn1/Cpne3/Bmp6/Kcnb1/Junb/B2m	14
GO:0060840	artery development	11/808	117/23062	0.00272166	0.0271889	0.0208593	Ltbp1/Apoe/Srf/Myh10/Bmpr1a/Bmp4/Lox/Stra6/Egr2/Foxc2/Foxc1	11
GO:0032946	positive regulation of mononuclear cell proliferation	13/808	152/23062	0.00273114	0.0271889	0.0208593	Slc4a1/Cd74/Cd55/Prkcq/Vcam1/Itgal/Tgfbr2/Cd59a/Vav3/Igf2/Ccr2/H2-DMb1/Pnp	13
GO:0002064	epithelial cell development	18/808	246/23062	0.0027318	0.0271889	0.0208593	Cdh1/Pde4d/Bmp4/Plec/Vim/Notch2/B4galt1/Fosl2/Msn/Bmp5/Tjp3/Icam1/Bmp6/Id1/Foxc2/Dact2/Rap1b/Heg1	18
GO:0010632	regulation of epithelial cell migration	18/808	246/23062	0.0027318	0.0271889	0.0208593	Serpinf1/Rin2/Apoe/Hspb1/Nfe2l2/Vash1/Bmp4/Mapre2/Cd63/Lcn2/Tgfbr3/Anxa3/Angpt2/Ctsh/Tgfbr2/Thbs1/Foxc2/Igf2	18
GO:0050708	regulation of protein secretion	21/808	306/23062	0.0027603	0.0274187	0.0210355	Tcirg1/Apoe/Cd33/Trpm2/Arrb1/Rsad2/Myh10/Slc12a2/Prkcq/Serp1/Hadh/Tlr2/Fga/Ucp2/Srcin1/Kcnb1/Vamp8/Nlgn2/Lepr/Pick1/Arfip1	21
GO:0150076	neuroinflammatory response	8/808	69/23062	0.00277978	0.0275485	0.0211351	Ttbk1/Clu/Tlr2/Ctsc/Tlr3/Cx3cl1/C1qa/Sphk1	8
GO:0010976	positive regulation of neuron projection development	17/808	227/23062	0.00278427	0.0275485	0.0211351	Serpinf1/Apoe/Hspb1/Bmp7/Nfe2l2/Sf3a2/Bmp4/Cflar/Cx3cl1/Bmp5/Ppp1r9a/Eef1a1/Pacsin1/Lyn/Alkal2/S100a9/Sphk1	17
GO:0002700	regulation of production of molecular mediator of immune response	16/808	208/23062	0.0028052	0.0277014	0.0212524	Rsad2/Parp3/Cd74/Il1r1/Cd55/Fcgr2b/Tlr2/Cd37/Hpx/Tlr3/Nod1/Rigi/Ccr2/B2m/Lilrb4b/Lilrb4a	16
GO:0010939	regulation of necrotic cell death	6/808	41/23062	0.00286535	0.0281305	0.0215816	Casp8/Cflar/Ddr2/Slc6a13/Birc3/Tspo	6
GO:0019883	antigen processing and presentation of endogenous antigen	6/808	41/23062	0.00286535	0.0281305	0.0215816	H2-Q4/H2-Q7/B2m/H2-K1/H2-Q6/H2-D1	6
GO:0034110	regulation of homotypic cell-cell adhesion	6/808	41/23062	0.00286535	0.0281305	0.0215816	Dmtn/Prkcq/Pdpn/Cd9/Lyn/Lgals1	6
GO:0051952	regulation of amine transport	11/808	118/23062	0.00290889	0.0285026	0.0218671	Stx1a/Grm2/Slc12a2/Stxbp1/Ntsr1/Slc6a1/Htr2a/Sv2a/Slc7a5/Nat8l/Kcnb1	11
GO:0001914	regulation of T cell mediated cytotoxicity	7/808	55/23062	0.00296626	0.0287858	0.0220844	H2-Q4/H2-Q7/B2m/H2-K1/H2-Q6/H2-D1/Pnp	7
GO:0001961	positive regulation of cytokine-mediated signaling pathway	7/808	55/23062	0.00296626	0.0287858	0.0220844	Cd74/Il1r1/Hpx/Parp14/Trim56/Trim32/Nlrc5	7
GO:0032715	negative regulation of interleukin-6 production	7/808	55/23062	0.00296626	0.0287858	0.0220844	Prg4/Arrb1/Aqp4/Trim30a/Selenos/Lilrb4b/Lilrb4a	7
GO:0032892	positive regulation of organic acid transport	7/808	55/23062	0.00296626	0.0287858	0.0220844	Slc12a2/Stxbp1/Ntsr1/Slc6a1/Fxyd1/Slc7a5/Pla2g4a	7
GO:0072132	mesenchyme morphogenesis	7/808	55/23062	0.00296626	0.0287858	0.0220844	Bmp7/Bmpr1a/Lef1/Bmp5/Tgfbr2/Foxc2/Foxc1	7
GO:0002886	regulation of myeloid leukocyte mediated immunity	8/808	70/23062	0.00304418	0.0293141	0.0224897	C3/Stxbp1/Rigi/Lyn/Ccr2/Vamp8/Fcgr3/Ighg2b	8
GO:0001837	epithelial to mesenchymal transition	13/808	154/23062	0.00305981	0.0293141	0.0224897	Bmp7/Bmp4/Dab2/Mark1/Wwtr1/Lef1/Pdpn/Tgfbr3/Tgfbr2/Phldb2/Ovol2/Foxc1/Hmga2	13
GO:0010893	positive regulation of steroid biosynthetic process	5/808	29/23062	0.00307693	0.0293141	0.0224897	Gh/Dab2/Scp2/Bmp6/Igf2	5
GO:0042744	hydrogen peroxide catabolic process	5/808	29/23062	0.00307693	0.0293141	0.0224897	Cat/Prdx1/Hbb-b1/Hba-a1/Hbb-bt	5
GO:0099637	neurotransmitter receptor transport	5/808	29/23062	0.00307693	0.0293141	0.0224897	Snap23/Grip2/Stx1b/Clstn1/Cacng3	5
GO:1903055	positive regulation of extracellular matrix organization	5/808	29/23062	0.00307693	0.0293141	0.0224897	Cflar/Ddr2/Pdpn/Fscn1/Phldb2	5
GO:0099565	chemical synaptic transmission, postsynaptic	10/808	102/23062	0.00308106	0.0293141	0.0224897	Stx1a/Mpp2/Prkar1b/Ntsr1/Grip2/Stx1b/Cx3cl1/Ppp1r9a/Nlgn2/Insyn2a	10
GO:0008228	opsonization	4/808	18/23062	0.00309027	0.0293141	0.0224897	C3/C2/Pla2g5/C4b	4
GO:0019430	removal of superoxide radicals	4/808	18/23062	0.00309027	0.0293141	0.0224897	Nqo1/Nfe2l2/Fbln5/Prdx1	4
GO:0046184	aldehyde biosynthetic process	4/808	18/23062	0.00309027	0.0293141	0.0224897	Dab2/Bmp5/Bmp6/Adh1	4
GO:0060391	positive regulation of SMAD protein signal transduction	4/808	18/23062	0.00309027	0.0293141	0.0224897	Bmpr1a/Bmp4/Dab2/Bmp6	4
GO:0098814	spontaneous synaptic transmission	4/808	18/23062	0.00309027	0.0293141	0.0224897	Slc12a2/Stx1b/Ppp1r9a/Doc2a	4
GO:0014015	positive regulation of gliogenesis	9/808	86/23062	0.00314993	0.0298241	0.0228809	Etv5/Gfap/Vim/Tlr2/Trp73/Egr2/Slc7a5/Tspo/Lyn	9
GO:0048659	smooth muscle cell proliferation	15/808	192/23062	0.00323456	0.030523	0.0234172	Gnai3/Mef2d/Apoe/Vipr2/Ogn/Pde4d/Bmpr1a/Bmp4/Ddr2/Npr1/Cx3cl1/Pdgfd/Tgfbr2/Egr1/Thbs1	15
GO:0048284	organelle fusion	13/808	155/23062	0.00323583	0.030523	0.0234172	Gnai3/Stx1a/Stxbp1/Snap23/Chmp5/Stx1b/Bet1/Vav3/Pla2g5/Samd9l/Vamp8/Pla2g4a/Sphk1	13
GO:0018149	peptide cross-linking	6/808	42/23062	0.00324557	0.030558	0.023444	Fn1/Bgn/F13a1/Thbs1/Lor/Spock2	6
GO:0060337	type I interferon signaling pathway	7/808	56/23062	0.00328957	0.0308573	0.0236736	Ifnar2/Ifitm1/Ifitm3/Adar/Trim56/Ifitm2/Nlrc5	7
GO:0071357	cellular response to type I interferon	7/808	56/23062	0.00328957	0.0308573	0.0236736	Ifnar2/Ifitm1/Ifitm3/Adar/Trim56/Ifitm2/Nlrc5	7
GO:0007229	integrin-mediated signaling pathway	10/808	103/23062	0.00330793	0.0309147	0.0237177	Plek/Dmtn/Fyb/Dab2/Pcsk5/Cd63/Fn1/Itgax/Itgal/Vav3	10
GO:0060395	SMAD protein signal transduction	10/808	103/23062	0.00330793	0.0309147	0.0237177	Bmp7/Fos/Bmpr1a/Bmp4/Dab2/Vim/Wwtr1/Bmp5/Ovol2/Bmp6	10
GO:0015800	acidic amino acid transport	8/808	71/23062	0.00332775	0.0309285	0.0237282	Slc25a13/Grm2/Slc12a2/Apba1/Stxbp1/Ntsr1/Slc6a13/Slc6a1	8
GO:0034121	regulation of toll-like receptor signaling pathway	8/808	71/23062	0.00332775	0.0309285	0.0237282	Ifi35/Appl2/Rsad2/Tlr2/Trim30a/Tlr3/Ltf/Lyn	8
GO:0048332	mesoderm morphogenesis	8/808	71/23062	0.00332775	0.0309285	0.0237282	Bmp7/Srf/Bmpr1a/Bmp4/Lef1/Foxc2/Foxc1/Hmga2	8
GO:0010565	regulation of cellular ketone metabolic process	13/808	156/23062	0.00342	0.0317276	0.0243413	Appl2/Dab2/Cd74/Acadl/Dbi/Dkkl1/Bmp5/Atcay/Egr1/Bmp6/Etfbkmt/Acacb/Pla2g4a	13
GO:0007160	cell-matrix adhesion	17/808	232/23062	0.00348065	0.0322311	0.0247276	Rin2/Srf/Vtn/Nid2/Dmtn/Pcsk5/Cd63/Fn1/Vcam1/Fga/Itgax/Itgal/Dlc1/Phldb2/Thbs1/Rhod/Sned1	17
GO:0045446	endothelial cell differentiation	11/808	121/23062	0.00353355	0.0326611	0.0250575	Pde4d/Bmp4/Pdpn/Msn/Tjp3/Icam1/Bmp6/Id1/Rap1b/Heg1/Apold1	11
GO:0002486	antigen processing and presentation of endogenous peptide antigen via MHC class I via ER pathway, TAP-independent	5/808	30/23062	0.00358742	0.0329781	0.0253007	H2-Q4/H2-Q7/H2-K1/H2-Q6/H2-D1	5
GO:0034123	positive regulation of toll-like receptor signaling pathway	5/808	30/23062	0.00358742	0.0329781	0.0253007	Ifi35/Rsad2/Tlr2/Tlr3/Ltf	5
GO:0090330	regulation of platelet aggregation	5/808	30/23062	0.00358742	0.0329781	0.0253007	Dmtn/Prkcq/Pdpn/Cd9/Lyn	5
GO:0032368	regulation of lipid transport	13/808	157/23062	0.0036126	0.033111	0.0254027	Apoe/Abca1/Dab2/Dbi/Ntsr1/Scp2/Spp1/Anxa2/Bmp6/Thbs1/Tspo/Pla2g4a/Zdhhc8	13
GO:0042742	defense response to bacterium	26/808	418/23062	0.00361497	0.033111	0.0254027	Rnase4/Peli3/Slamf9/Lcn2/Notch2/Tlr2/Fga/Gbp2/Anxa3/Hp/Ltf/Colec12/Nod1/Irf8/Serpinb9/B2m/H2-K1/Jchain/Lyz2/Irgm2/Igkc/Ighg2c/Ighg2b/Gbp4/Igha/Gbp6	26
GO:0070304	positive regulation of stress-activated protein kinase signaling cascade	12/808	139/23062	0.0036235	0.0331291	0.0254165	Bmp4/Dab2/Fcgr2b/Tlr3/Rnf13/Sh3rf3/Nod1/Lyn/Rell2/Ccr2/Taok3/Sphk1	12
GO:0050732	negative regulation of peptidyl-tyrosine phosphorylation	7/808	57/23062	0.00363908	0.0331517	0.0254339	Lrrk1/Dmtn/Mvp/Parp14/Srcin1/Lilrb4b/Lilrb4a	7
GO:0061383	trabecula morphogenesis	7/808	57/23062	0.00363908	0.0331517	0.0254339	Bmp7/Srf/Bmpr1a/Tgfbr3/Bmp5/Ovol2/Heg1	7
GO:0042181	ketone biosynthetic process	6/808	43/23062	0.00366214	0.0332908	0.0255406	Dab2/Scp2/Dkkl1/Bmp5/Egr1/Bmp6	6
GO:0050678	regulation of epithelial cell proliferation	27/808	440/23062	0.00367641	0.0332908	0.0255406	Cdh1/Serpinf1/Apoe/Vash1/Ctsl/Bmpr1a/Bmp4/Dab2/Rida/Cflar/Notch2/F3/B4galt1/Tgfbr3/Bmp5/Tbx18/Egr3/Mycn/Ovol2/Bmp6/Thbs1/Pex2/Id1/Cd109/Igf2/Hmga2/B2m	27
GO:0030500	regulation of bone mineralization	9/808	88/23062	0.00367985	0.0332908	0.0255406	Bmp7/Srgn/Bmpr1a/Bmp4/Ddr2/Mgp/Bmp6/Omd/Sgms2	9
GO:0034599	cellular response to oxidative stress	19/808	273/23062	0.00368069	0.0332908	0.0255406	Nqo1/Hspb1/Mgst1/Trpm2/Etv5/Nfe2l2/Fbln5/Fos/Bmp4/Cyp1b1/Ddr2/Lcn2/Nr4a2/Cat/Prdx1/Mgat3/Rnf7/Sphk1/Selenos	19
GO:0043534	blood vessel endothelial cell migration	11/808	122/23062	0.0037641	0.0338636	0.02598	Apoe/Hspb1/Srf/Nfe2l2/Vash1/Cyp1b1/Angpt2/Egr3/Thbs1/Foxc2/Igf2	11
GO:0098659	inorganic cation import across plasma membrane	11/808	122/23062	0.0037641	0.0338636	0.02598	Cacna1b/Trpm2/Steap2/Slc12a5/Slc12a7/Slc12a2/Lcn2/Slc6a1/Slc39a12/Kcnj9/Kcnj4	11
GO:0099587	inorganic ion import across plasma membrane	11/808	122/23062	0.0037641	0.0338636	0.02598	Cacna1b/Trpm2/Steap2/Slc12a5/Slc12a7/Slc12a2/Lcn2/Slc6a1/Slc39a12/Kcnj9/Kcnj4	11
GO:0043542	endothelial cell migration	17/808	234/23062	0.0037968	0.0339475	0.0260444	Serpinf1/Rin2/Apoe/Hspb1/Srf/Nfe2l2/Vash1/Bmp4/Cyp1b1/Lcn2/Anxa3/Angpt2/Egr3/Thbs1/Foxc2/Igf2/Vstm4	17
GO:0002827	positive regulation of T-helper 1 type immune response	4/808	19/23062	0.00380701	0.0339475	0.0260444	Il1r1/Ccr2/Pla2g4a/H2-Ab1	4
GO:0014051	gamma-aminobutyric acid secretion	4/808	19/23062	0.00380701	0.0339475	0.0260444	Apba1/Ntsr1/Slc6a1/Sv2a	4
GO:0033623	regulation of integrin activation	4/808	19/23062	0.00380701	0.0339475	0.0260444	Plek/Pcsk5/Foxc2/Rap1b	4
GO:0046485	ether lipid metabolic process	4/808	19/23062	0.00380701	0.0339475	0.0260444	Lpcat2/Pla2g5/Pla2g4a/Plaat3	4
GO:0002698	negative regulation of immune effector process	12/808	140/23062	0.00384041	0.034125	0.0261806	Serping1/Parp3/Cd55/Fcgr2b/A2m/Cd59a/Serpinb9/Igf2/Ccr2/Lgals3/Lilrb4b/Lilrb4a	12
GO:1905039	carboxylic acid transmembrane transport	12/808	140/23062	0.00384041	0.034125	0.0261806	Slc25a13/Gfap/Emb/Ntsr1/Slc6a13/Slc38a5/Slc7a2/Slc6a20a/Slc32a1/Slc7a5/Thbs1/Slc6a7	12
GO:1901214	regulation of neuron death	25/808	399/23062	0.00389274	0.0345293	0.0264908	Serpinf1/Apoe/Nqo1/Eno2/Trpm2/Arrb1/Btg2/Gh/Fos/Clu/Faim2/Casp8/Fcgr2b/Ddr2/Stxbp1/Lcn2/Nr4a2/Trp73/Cx3cl1/Sncb/C1qa/Vstm2l/Egr1/Kcnb1/Pcdhgc5	25
GO:0051494	negative regulation of cytoskeleton organization	14/808	177/23062	0.0039075	0.0345995	0.0265447	Kat2b/Apc2/Dmtn/Map1a/Tlr2/Rhpn2/Dlc1/Kank2/Cgnl1/Ppp1r9a/Phldb2/Capg/Pick1/Iqschfp	14
GO:0015837	amine transport	11/808	123/23062	0.00400652	0.0353138	0.0270926	Stx1a/Grm2/Slc12a2/Stxbp1/Ntsr1/Slc6a1/Htr2a/Sv2a/Slc7a5/Nat8l/Kcnb1	11
GO:0060419	heart growth	11/808	123/23062	0.00400652	0.0353138	0.0270926	Myh10/Bmpr1a/Pdlim5/Trp73/Tgfbr3/Tgfbr2/Acacb/Adra1a/Foxc2/Foxc1/Heg1	11
GO:0032757	positive regulation of interleukin-8 production	7/808	58/23062	0.0040161	0.0353138	0.0270926	Cd74/Tlr2/F3/Tlr3/Nod1/Rigi/Cd14	7
GO:0045071	negative regulation of viral genome replication	7/808	58/23062	0.0040161	0.0353138	0.0270926	Rsad2/Ifitm1/Ifitm3/Zc3hav1/Ltf/Hmga2/Ifitm2	7
GO:1903825	organic acid transmembrane transport	12/808	141/23062	0.00406765	0.0356558	0.0273551	Slc25a13/Gfap/Emb/Ntsr1/Slc6a13/Slc38a5/Slc7a2/Slc6a20a/Slc32a1/Slc7a5/Thbs1/Slc6a7	12
GO:0001704	formation of primary germ layer	10/808	106/23062	0.00406911	0.0356558	0.0273551	Bmp7/Srf/Vtn/Bmpr1a/Bmp4/Fn1/Lef1/Foxc2/Foxc1/Hmga2	10
GO:2000772	regulation of cellular senescence	6/808	44/23062	0.0041171	0.036014	0.0276298	Nuak1/Vash1/Bmpr1a/Hmga2/B2m/Ing2	6
GO:0002476	antigen processing and presentation of endogenous peptide antigen via MHC class Ib	5/808	31/23062	0.0041559	0.0361035	0.0276985	H2-Q4/H2-Q7/H2-K1/H2-Q6/H2-D1	5
GO:0002484	antigen processing and presentation of endogenous peptide antigen via MHC class I via ER pathway	5/808	31/23062	0.0041559	0.0361035	0.0276985	H2-Q4/H2-Q7/H2-K1/H2-Q6/H2-D1	5
GO:0051957	positive regulation of amino acid transport	5/808	31/23062	0.0041559	0.0361035	0.0276985	Slc12a2/Stxbp1/Ntsr1/Slc6a1/Slc7a5	5
GO:0060561	apoptotic process involved in morphogenesis	5/808	31/23062	0.0041559	0.0361035	0.0276985	Bmp7/Lef1/Tgfbr3/Foxc2/Foxc1	5
GO:0015718	monocarboxylic acid transport	11/808	124/23062	0.00426123	0.0366353	0.0281065	Slc16a12/Emb/Ntsr1/Slc16a4/Slc6a13/Slco1c1/Abcc4/Slc16a9/Pla2g5/Pla2g4a/Slco1a5	11
GO:0032963	collagen metabolic process	11/808	124/23062	0.00426123	0.0366353	0.0281065	Ltbp1/Cygb/Ctsl/Bmp4/Fn1/Ddr2/Vim/Tgfbr3/Col1a2/Ctss/Id1	11
GO:0048145	regulation of fibroblast proliferation	11/808	124/23062	0.00426123	0.0366353	0.0281065	Cd74/Fn1/Ddr2/Fosl2/Ifi30/Pdgfd/Anxa2/Pex2/Trim32/Hmga2/Sphk1	11
GO:0002604	regulation of dendritic cell antigen processing and presentation	3/808	10/23062	0.00427508	0.0366353	0.0281065	Cd74/Nod1/Thbs1	3
GO:0002866	positive regulation of acute inflammatory response to antigenic stimulus	3/808	10/23062	0.00427508	0.0366353	0.0281065	C3/Fcgr3/Ighg2b	3
GO:0002934	desmosome organization	3/808	10/23062	0.00427508	0.0366353	0.0281065	Perp/Nectin1/Dsg2	3
GO:0072488	ammonium transmembrane transport	3/808	10/23062	0.00427508	0.0366353	0.0281065	Slc12a5/Slc12a7/Slc12a2	3
GO:1901724	positive regulation of cell proliferation involved in kidney development	3/808	10/23062	0.00427508	0.0366353	0.0281065	Cflar/Pdgfd/Egr1	3
GO:0042982	amyloid precursor protein metabolic process	8/808	74/23062	0.00430257	0.0368085	0.0282393	Apoe/Rtn1/Clu/Itm2b/Itm2a/Unc13a/Necab1/Lyn	8
GO:1902904	negative regulation of supramolecular fiber organization	14/808	179/23062	0.00431772	0.0368756	0.0282909	Apoe/Apc2/Clu/Dmtn/Map1a/Tlr2/Rhpn2/Dlc1/Kank2/Cgnl1/Ppp1r9a/Phldb2/Capg/Pick1	14
GO:0070167	regulation of biomineral tissue development	10/808	107/23062	0.00435146	0.0370387	0.028416	Bmp7/Srgn/Bmpr1a/Bmp4/Ddr2/Slc4a2/Mgp/Bmp6/Omd/Sgms2	10
GO:0071901	negative regulation of protein serine/threonine kinase activity	10/808	107/23062	0.00435146	0.0370387	0.028416	Kat2b/Apoe/Prkar2b/Bmp7/Bmp4/Spry4/Prkar1b/Lyn/Heg1/Nup62	10
GO:0002218	activation of innate immune response	7/808	59/23062	0.00442199	0.0375127	0.0287796	Tlr2/Trim30a/Ifi209/Trim12c/Trim30d/Trim12a/Clec7a	7
GO:1903793	positive regulation of anion transport	7/808	59/23062	0.00442199	0.0375127	0.0287796	Slc12a2/Stxbp1/Ntsr1/Slc6a1/Fxyd1/Tcaf1/Pla2g4a	7
GO:0045216	cell-cell junction organization	16/808	218/23062	0.00443865	0.037591	0.0288397	Cdh1/Lsr/Srf/Perp/Plec/Fscn1/Cd9/Nectin1/Gjc1/Tjp3/Bmp6/Dsg2/Cdh19/Mpp7/Patj/Heg1	16
GO:0001909	leukocyte mediated cytotoxicity	13/808	161/23062	0.00447284	0.0378172	0.0290132	Prdx1/Ctsc/Ctsh/H2-Q4/Serpinb9/Igf2/Fcgr3/H2-Q7/B2m/H2-K1/H2-Q6/H2-D1/Pnp	13
GO:0015748	organophosphate ester transport	11/808	125/23062	0.00452864	0.0382251	0.0293262	Apoe/Slc4a1/Abca1/Prelid3a/Dbi/Scp2/Slc37a2/Plscr2/Abcc4/Atp10d/Atp11c	11
GO:0006835	dicarboxylic acid transport	9/808	91/23062	0.00460292	0.0386725	0.0296694	Slc25a13/Gfap/Grm2/Slc12a2/Slc22a6/Apba1/Stxbp1/Ntsr1/Slc26a7	9
GO:0045940	positive regulation of steroid metabolic process	6/808	45/23062	0.00461251	0.0386725	0.0296694	Apoe/Gh/Dab2/Scp2/Bmp6/Igf2	6
GO:0071450	cellular response to oxygen radical	4/808	20/23062	0.00462843	0.0386725	0.0296694	Nqo1/Nfe2l2/Fbln5/Prdx1	4
GO:0071451	cellular response to superoxide	4/808	20/23062	0.00462843	0.0386725	0.0296694	Nqo1/Nfe2l2/Fbln5/Prdx1	4
GO:0072010	glomerular epithelium development	4/808	20/23062	0.00462843	0.0386725	0.0296694	Bmp4/Notch2/Foxc2/Foxc1	4
GO:0098969	neurotransmitter receptor transport to postsynaptic membrane	4/808	20/23062	0.00462843	0.0386725	0.0296694	Snap23/Grip2/Stx1b/Clstn1	4
GO:0045833	negative regulation of lipid metabolic process	10/808	108/23062	0.00464903	0.0386725	0.0296694	Apoe/Appl2/Ormdl2/Acadl/Dbi/Dkkl1/Bmp5/Etfbkmt/Acacb/Sphk1	10
GO:0072676	lymphocyte migration	10/808	108/23062	0.00464903	0.0386725	0.0296694	Cxcl16/Ccl9/Plec/Slc12a2/Itgal/Msn/Cx3cl1/Icam1/Hsd3b7/Ccr2	10
GO:0062197	cellular response to chemical stress	22/808	341/23062	0.00465049	0.0386725	0.0296694	Nqo1/Hspb1/Mgst1/Trpm2/Etv5/Nfe2l2/Fbln5/Fos/Bmp4/Plec/Cyp1b1/Ddr2/Lcn2/Nr4a2/Cat/Prdx1/Mgat3/Serpinb6b/Rnf7/Serpinb6a/Sphk1/Selenos	22
GO:0097191	extrinsic apoptotic signaling pathway	17/808	239/23062	0.0046919	0.0389309	0.0298677	Acvr1b/Bmp4/Dab2/Faim2/Peli3/Casp8/Cflar/Lcn2/Fga/Tlr3/Cx3cl1/Icam1/Thbs1/Lgals3/Dedd2/Zfp110/Bcl2l2	17
GO:0042391	regulation of membrane potential	28/808	470/23062	0.00469697	0.0389309	0.0298677	Grik3/Clic1/Stx1a/Mpp2/Cacna1i/Asic1/Prkar1b/Ntsr1/Kcnc4/Grip2/Stx1b/Cx3cl1/Tbx18/Ltf/Ppp1r9a/Ucp2/Rims4/Fxyd1/Tspo/Dsg2/Adra1a/Oprd1/Kcnb1/Nlgn2/B2m/Scn2b/Insyn2a/Xirp1	28
GO:0072337	modified amino acid transport	5/808	32/23062	0.00478586	0.0395508	0.0303433	Mgst1/Slc16a12/Slc6a13/Slc6a20a/Slc22a8	5
GO:0015833	peptide transport	21/808	321/23062	0.00479422	0.0395508	0.0303433	Tcirg1/Stx1a/Mgst1/Trpm2/Abca1/Arrb1/Cd74/Serp1/Stxbp3/Hadh/Fga/Ucp2/Kcnb1/Nlgn2/S100a8/S100a9/Ptprn2/Hmga2/Lepr/Slc22a8/Pick1	21
GO:0002444	myeloid leukocyte mediated immunity	11/808	126/23062	0.00480922	0.0395508	0.0303433	Ptgds/C3/Stxbp1/Snap23/Anxa3/Rigi/Lyn/Ccr2/Vamp8/Fcgr3/Ighg2b	11
GO:0035710	CD4-positive, alpha-beta T cell activation	11/808	126/23062	0.00480922	0.0395508	0.0303433	Tcirg1/Ly9/Rsad2/Ctsl/Cd55/Prkcq/Lef1/Tgfbr2/Tmem98/Ccr2/Lilrb4a	11
GO:0006816	calcium ion transport	27/808	449/23062	0.00481087	0.0395508	0.0303433	Cacna1b/Cd33/Trpm2/Cacnb1/Pde4d/Bmp4/Cacna1i/Srl/Asic1/Trpm6/Dbi/Slc25a25/Ntsr1/Nipsnap2/Cx3cl1/Gnb5/Htr2a/Icam1/Tspo/Lyn/Slc35g1/S100a1/Adra1a/Lgals3/Oprd1/Cacng3/Ahnak	27
GO:0110053	regulation of actin filament organization	19/808	280/23062	0.004829	0.0396354	0.0304082	Snx9/Dstn/Plek/Dmtn/Prkcq/Tlr2/Arpc1b/Rhpn2/Dlc1/Cx3cl1/Kank2/Cgnl1/Ppp1r9a/Phldb2/Icam1/Id1/Capg/Pick1/Arfip1	19
GO:0043393	regulation of protein binding	16/808	220/23062	0.00484406	0.0396946	0.0304536	Apoe/Ttbk1/Vtn/Arrb1/Bmp4/Dab2/Lox/Tgfbr3/Trim21/Pim2/Carm1/Anxa2/Id1/Wfikkn2/B2m/Xirp1	16
GO:0015914	phospholipid transport	9/808	92/23062	0.00494761	0.0403935	0.0309898	Apoe/Slc4a1/Abca1/Prelid3a/Dbi/Scp2/Plscr2/Atp10d/Atp11c	9
GO:0055072	iron ion homeostasis	9/808	92/23062	0.00494761	0.0403935	0.0309898	Cp/Steap4/Steap2/Alas2/Lcn2/Hpx/Ltf/Bmp6/B2m	9
GO:0070997	neuron death	27/808	450/23062	0.00495332	0.0403935	0.0309898	Serpinf1/Apoe/Nqo1/Eno2/Trpm2/Arrb1/Btg2/Gh/Fos/Clu/Faim2/Dpysl4/Casp8/Fcgr2b/Ddr2/Stxbp1/Lcn2/Nr4a2/Trp73/Cx3cl1/Sncb/C1qa/Vstm2l/Egr1/Kcnb1/Zfp110/Pcdhgc5	27
GO:0110149	regulation of biomineralization	10/808	109/23062	0.00496235	0.040402	0.0309963	Bmp7/Srgn/Bmpr1a/Bmp4/Ddr2/Slc4a2/Mgp/Bmp6/Omd/Sgms2	10
GO:0048144	fibroblast proliferation	12/808	145/23062	0.00508684	0.041349	0.0317228	Cd74/Fn1/Ddr2/Prdx1/Fosl2/Ifi30/Pdgfd/Anxa2/Pex2/Trim32/Hmga2/Sphk1	12
GO:0015804	neutral amino acid transport	6/808	46/23062	0.00515041	0.0417985	0.0320677	Slc6a17/Slc38a5/Slc6a20a/Slc32a1/Slc7a5/Slc6a7	6
GO:0002285	lymphocyte activation involved in immune response	16/808	222/23062	0.00527916	0.0426737	0.0327391	Ly9/Lcp1/Parp3/Cd74/Notch2/Lef1/Itgal/Itm2a/Tmem98/Icam1/Irf8/Ccr2/Lgals3/Lgals1/H2-DMb1/Lilrb4a	16
GO:0060485	mesenchyme development	20/808	303/23062	0.00528592	0.0426737	0.0327391	Sema4f/Bmp7/Bmpr1a/Bmp4/Dab2/Fn1/Mark1/Wwtr1/Lef1/Pdpn/Tgfbr3/Bmp5/Tgfbr2/Phldb2/Ovol2/Thbs1/Foxc2/Ranbp3l/Foxc1/Hmga2	20
GO:0046889	positive regulation of lipid biosynthetic process	10/808	110/23062	0.00529201	0.0426737	0.0327391	Apoe/Gh/Dab2/Cd74/Dbi/Scp2/Htr2a/Bmp6/Igf2/Pla2g4a	10
GO:0055006	cardiac cell development	10/808	110/23062	0.00529201	0.0426737	0.0327391	Srf/Myh10/Bmpr1a/Bmp4/Plec/Pdlim5/Tgfbr3/Tbx18/Adra1a/Xirp1	10
GO:0010812	negative regulation of cell-substrate adhesion	7/808	61/23062	0.00532577	0.0428776	0.0328955	Dmtn/Spry4/Angpt2/Dlc1/Phldb2/Thbs1/Lgals1	7
GO:0030003	cellular cation homeostasis	29/808	497/23062	0.00540026	0.0434082	0.0333026	Tcirg1/Apoe/Slc4a1/Trpm2/Steap4/Steap2/Slc12a5/Hexb/Pde4d/Cln5/Slc12a2/Alas2/Dbi/Lcn2/Ntsr1/Slc4a2/Spp1/Vps33a/Hpx/Cx3cl1/Htr2a/Fxyd1/Slc39a12/Sv2a/Bmp6/Clstn1/Lyn/Slc35g1/Ccr2	29
GO:0046578	regulation of Ras protein signal transduction	15/808	203/23062	0.00541926	0.0434917	0.0333667	Apoe/Abca1/Arrb1/Mapre2/Spry4/Eps8l2/Notch2/Arhgdib/Dlc1/Kank2/Lpar6/Ripor1/Adra1a/Heg1/Nup62	15
GO:0002313	mature B cell differentiation involved in immune response	5/808	33/23062	0.0054807	0.0437886	0.0335944	Notch2/Itm2a/Irf8/Lgals1/Lilrb4a	5
GO:0120178	steroid hormone biosynthetic process	5/808	33/23062	0.0054807	0.0437886	0.0335944	Dab2/Scp2/Bmp5/Egr1/Bmp6	5
GO:0048146	positive regulation of fibroblast proliferation	8/808	77/23062	0.00548345	0.0437886	0.0335944	Cd74/Fn1/Ddr2/Fosl2/Pdgfd/Anxa2/Hmga2/Sphk1	8
GO:1990845	adaptive thermogenesis	13/808	165/23062	0.00549089	0.0437886	0.0335944	Appl2/Acadl/Lcn2/Hadh/Decr1/Cpt2/Nova2/Ucp2/Id1/Foxc2/Ccr2/Lepr/Ksr2	13
GO:1903828	negative regulation of protein localization	16/808	223/23062	0.00550832	0.0437933	0.0335981	Cdh1/Apoe/4930550C14Rik/Rsad2/Dmtn/Dab2/Map1a/Hadh/Dclk3/Ucp2/Tmem98/Srcin1/Kcnb1/Gbp4/Lilrb4b/Lilrb4a	16
GO:0070588	calcium ion transmembrane transport	21/808	325/23062	0.00550882	0.0437933	0.0335981	Cacna1b/Trpm2/Cacnb1/Pde4d/Bmp4/Cacna1i/Asic1/Trpm6/Dbi/Slc25a25/Ntsr1/Nipsnap2/Cx3cl1/Gnb5/Htr2a/Lyn/Slc35g1/S100a1/Adra1a/Cacng3/Ahnak	21
GO:0002577	regulation of antigen processing and presentation	4/808	21/23062	0.00556109	0.0439326	0.0337049	Cd74/Nod1/Thbs1/H2-Ab1	4
GO:0006662	glycerol ether metabolic process	4/808	21/23062	0.00556109	0.0439326	0.0337049	Lpcat2/Pla2g5/Pla2g4a/Plaat3	4
GO:0072378	blood coagulation, fibrin clot formation	4/808	21/23062	0.00556109	0.0439326	0.0337049	Fn1/Fga/F3/F13a1	4
GO:1903540	establishment of protein localization to postsynaptic membrane	4/808	21/23062	0.00556109	0.0439326	0.0337049	Snap23/Grip2/Stx1b/Clstn1	4
GO:0032606	type I interferon production	10/808	111/23062	0.00563856	0.0440807	0.0338186	Peli3/Tlr2/Zc3hav1/Ppme1/Tlr3/Rigi/Irf8/Trim56/Cd14/Gbp4	10
GO:0044706	multi-multicellular organism process	15/808	204/23062	0.00566604	0.0440807	0.0338186	Cdh1/Acvr1b/Ctsl/Hexb/Pcsk5/B4galt1/Reck/A2m/Arhgdib/Pzp/Dkkl1/Junb/Pla2g4a/H2-Q7/Thbd	15
GO:0060759	regulation of response to cytokine stimulus	12/808	147/23062	0.00566763	0.0440807	0.0338186	Cd74/Peli3/Il1r1/Adar/Tlr2/Hpx/Parp14/Rigi/Trim56/Trim32/Sphk1/Nlrc5	12
GO:0072001	renal system development	22/808	347/23062	0.0056874	0.0440807	0.0338186	Bmp7/Bicc1/Bmp4/Pcsk5/Cflar/Cfh/Cat/Wwtr1/Notch2/Spp1/Anxa4/Angpt2/Pdgfd/Kank2/Stra6/Tbx18/Egr1/Bmp6/Foxc2/Dact2/Foxc1/Col4a4	22
GO:0042475	odontogenesis of dentin-containing tooth	9/808	94/23062	0.00569681	0.0440807	0.0338186	Tcirg1/Bmp7/Perp/Bmpr1a/Bmp4/Lef1/Slc4a2/Nectin1/Foxc1	9
GO:0002317	plasma cell differentiation	3/808	11/23062	0.00572626	0.0440807	0.0338186	Itm2a/Lgals1/Lilrb4a	3
GO:0008611	ether lipid biosynthetic process	3/808	11/23062	0.00572626	0.0440807	0.0338186	Lpcat2/Pla2g5/Pla2g4a	3
GO:0015824	proline transport	3/808	11/23062	0.00572626	0.0440807	0.0338186	Slc6a17/Slc6a20a/Slc6a7	3
GO:0032342	aldosterone biosynthetic process	3/808	11/23062	0.00572626	0.0440807	0.0338186	Dab2/Bmp5/Bmp6	3
GO:0033212	iron import into cell	3/808	11/23062	0.00572626	0.0440807	0.0338186	Steap4/Steap2/Lcn2	3
GO:0046504	glycerol ether biosynthetic process	3/808	11/23062	0.00572626	0.0440807	0.0338186	Lpcat2/Pla2g5/Pla2g4a	3
GO:0090091	positive regulation of extracellular matrix disassembly	3/808	11/23062	0.00572626	0.0440807	0.0338186	Ddr2/Pdpn/Fscn1	3
GO:0097384	cellular lipid biosynthetic process	3/808	11/23062	0.00572626	0.0440807	0.0338186	Lpcat2/Pla2g5/Pla2g4a	3
GO:1900454	positive regulation of long-term synaptic depression	3/808	11/23062	0.00572626	0.0440807	0.0338186	Ppp1r9a/Kcnb1/Pirb	3
GO:1990504	dense core granule exocytosis	3/808	11/23062	0.00572626	0.0440807	0.0338186	Cadps2/Stxbp1/Unc13a	3
GO:2000563	positive regulation of CD4-positive, alpha-beta T cell proliferation	3/808	11/23062	0.00572626	0.0440807	0.0338186	Cd55/Prkcq/Tgfbr2	3
GO:0006904	vesicle docking involved in exocytosis	6/808	47/23062	0.00573289	0.0440807	0.0338186	Plek/Stxbp1/Stxbp3/Stx1b/Unc13a/Kcnb1	6
GO:0045637	regulation of myeloid cell differentiation	16/808	224/23062	0.00574549	0.0440807	0.0338186	Acvr1b/Fos/Lox/Cd74/Casp8/Notch2/Lef1/Csf3r/L3mbtl1/C1qc/Lyn/Rbp1/Rbm15/B2m/Lilrb4b/Lilrb4a	16
GO:0050866	negative regulation of cell activation	16/808	224/23062	0.00574549	0.0440807	0.0338186	Apoe/Hspb1/Cygb/Bmp4/Parp3/Cd74/Fcgr2b/Cd9/Cd37/Cx3cl1/H2-Aa/Lyn/Ccr2/Lgals3/Lilrb4b/Lilrb4a	16
GO:0002011	morphogenesis of an epithelial sheet	7/808	62/23062	0.00582641	0.044499	0.0341395	Bmp7/Srf/Notch2/Pdpn/Bmp5/Phldb2/Arhgap12	7
GO:0034340	response to type I interferon	7/808	62/23062	0.00582641	0.044499	0.0341395	Ifnar2/Ifitm1/Ifitm3/Adar/Trim56/Ifitm2/Nlrc5	7
GO:0042446	hormone biosynthetic process	7/808	62/23062	0.00582641	0.044499	0.0341395	Gh/Dab2/Scp2/Bmp5/Egr1/Bmp6/Igf2	7
GO:0002704	negative regulation of leukocyte mediated immunity	8/808	78/23062	0.00592738	0.0451338	0.0346265	Parp3/Cd55/Fcgr2b/Serpinb9/Igf2/Ccr2/Lilrb4b/Lilrb4a	8
GO:0071277	cellular response to calcium ion	8/808	78/23062	0.00592738	0.0451338	0.0346265	Fosb/Trpm2/Fos/Dmtn/Cpne5/Cpne3/Kcnb1/Junb	8
GO:1904019	epithelial cell apoptotic process	12/808	148/23062	0.00597712	0.0454441	0.0348646	Nfe2l2/Bmp4/Casp8/Cflar/Adar/Lef1/Fga/Tgfbr2/Icam1/Thbs1/Id1/Trim32	12
GO:0032675	regulation of interleukin-6 production	13/808	167/23062	0.00606517	0.0460443	0.035325	Prg4/Arrb1/Aqp4/Cd74/Tlr2/Il17rc/Trim30a/Tlr3/Nod1/Rigi/Selenos/Lilrb4b/Lilrb4a	13
GO:0050730	regulation of peptidyl-tyrosine phosphorylation	18/808	266/23062	0.00615405	0.046649	0.035789	Lrrk1/Vtn/Gh/Dmtn/Cd74/Mvp/Hpx/Pdgfd/Parp14/Htr2a/Icam1/Srcin1/Bmp6/Lyn/Adra1a/Igf2/Lilrb4b/Lilrb4a	18
GO:0051048	negative regulation of secretion	15/808	206/23062	0.00618682	0.0468272	0.0359256	Apoe/Rsad2/Asic1/Cd74/Stxbp3/Hadh/Ppp1r9a/Ucp2/Srcin1/Anpep/Tspo/Ccr2/Kcnb1/Vamp8/Rap1b	15
GO:0014002	astrocyte development	5/808	34/23062	0.00624381	0.0471175	0.0361484	Gfap/Vim/C1qa/S100a8/S100a9	5
GO:0045922	negative regulation of fatty acid metabolic process	5/808	34/23062	0.00624381	0.0471175	0.0361484	Appl2/Acadl/Dbi/Etfbkmt/Acacb	5
GO:0010762	regulation of fibroblast migration	6/808	48/23062	0.006362	0.0478665	0.036723	Appl2/Cygb/Dmtn/Ddr2/Acta2/Thbs1	6
GO:0032965	regulation of collagen biosynthetic process	6/808	48/23062	0.006362	0.0478665	0.036723	Ltbp1/Cygb/Bmp4/Fn1/Ddr2/Vim	6
GO:0055017	cardiac muscle tissue growth	10/808	113/23062	0.00638463	0.0479654	0.0367989	Myh10/Bmpr1a/Pdlim5/Trp73/Tgfbr3/Tgfbr2/Adra1a/Foxc2/Foxc1/Heg1	10
GO:0046635	positive regulation of alpha-beta T cell activation	8/808	79/23062	0.0063981	0.0479952	0.0368218	Cd55/Prkcq/Tgfbr2/Ccr2/H2-Ab1/Lilrb4b/Lilrb4a/Pnp	8
GO:0099173	postsynapse organization	15/808	207/23062	0.00646127	0.0483973	0.0371303	Apoe/Etv5/Kif1a/Srgn/Myh10/Ngef/Fcgr2b/Pdlim5/Grip2/Ppp1r9a/Srcin1/Lhfpl4/Lrrc4b/Nlgn2/Pick1	15
GO:0045576	mast cell activation	9/808	96/23062	0.00653067	0.0487693	0.0374156	Ptgds/Stxbp1/Snap23/Plscr2/Lyn/Vamp8/Fcgr3/Lilrb4b/Lilrb4a	9
GO:0002693	positive regulation of cellular extravasation	4/808	22/23062	0.00661122	0.0487693	0.0374156	Il1r1/Pdgfd/Icam1/Ccr2	4
GO:0032674	regulation of interleukin-5 production	4/808	22/23062	0.00661122	0.0487693	0.0374156	Pde4d/Lef1/Lilrb4b/Lilrb4a	4
GO:0034143	regulation of toll-like receptor 4 signaling pathway	4/808	22/23062	0.00661122	0.0487693	0.0374156	Ifi35/Appl2/Ltf/Lyn	4
GO:0046697	decidualization	4/808	22/23062	0.00661122	0.0487693	0.0374156	Cdh1/Ctsl/Junb/Pla2g4a	4
GO:0060055	angiogenesis involved in wound healing	4/808	22/23062	0.00661122	0.0487693	0.0374156	Slc12a2/B4galt1/Cx3cl1/Foxc2	4
GO:0060080	inhibitory postsynaptic potential	4/808	22/23062	0.00661122	0.0487693	0.0374156	Ntsr1/Cx3cl1/Nlgn2/Insyn2a	4
GO:0060438	trachea development	4/808	22/23062	0.00661122	0.0487693	0.0374156	Srf/Bmp4/Lef1/Tgfbr2	4
GO:0072578	neurotransmitter-gated ion channel clustering	4/808	22/23062	0.00661122	0.0487693	0.0374156	Apoe/Grip2/Lhfpl4/Nlgn2	4
GO:0098877	neurotransmitter receptor transport to plasma membrane	4/808	22/23062	0.00661122	0.0487693	0.0374156	Snap23/Grip2/Stx1b/Clstn1	4
GO:0050680	negative regulation of epithelial cell proliferation	14/808	188/23062	0.00661703	0.0487693	0.0374156	Cdh1/Serpinf1/Apoe/Vash1/Ctsl/Bmp4/Dab2/Rida/B4galt1/Tgfbr3/Thbs1/Pex2/Cd109/B2m	14
GO:0006694	steroid biosynthetic process	13/808	169/23062	0.00668632	0.0492082	0.0377524	Apoe/Gh/Dab2/Scp2/Dkkl1/Bmp5/Igfbp7/Egr1/Bmp6/Pex2/Tspo/Hsd3b7/Igf2	13
GO:0071496	cellular response to external stimulus	20/808	310/23062	0.00675695	0.0496557	0.0380957	Hnrnpl/Srf/Nfe2l2/Lamp2/Cadps2/Nuak1/Asgr1/Fos/Habp4/Rnase4/Plec/Nr4a2/Vcam1/Plin2/Kank2/Ripor1/Bmp6/Kcnb1/Pick1/Mn1	20
