# Supplementary material for: HMGA2 regulates fear and growth: Canine GWAS and functional evidence
Source: iScience. 2026 Jun 17;29(7):116429. doi: 10.1016/j.isci.2026.116429 (PMC13293657; doi:10.1016/j.isci.2026.116429)
Supplement: Table S5. Synaptic compartment enrichment analysis of differentially expressed genes (DEGs) with synGO [file mmc6.xlsx]

## Sheet: Table S5
Table S5. Synaptic compartment enrichment analysis of differentially expressed genes (DEGs) with synGO
GO term ID	GO domain	GO term name	GO parent term ID	GSEA* p-value	GSEA 'gene cluster' FDR corrected p-value	GSEA count foreground/input	GSEA count background	genes - hgnc_id	genes - your genelist input
GO:0042734	CC	presynaptic membrane	GO:0098793	0.00102195	0.00713976	18	161	HGNC:4401;HGNC:11444;HGNC:1241;HGNC:1242;HGNC:1245;HGNC:6236;HGNC:6270;HGNC:1389;HGNC:11042;HGNC:11054;HGNC:8153;HGNC:277;HGNC:11433;HGNC:5293;HGNC:1953;HGNC:4581;HGNC:17813;HGNC:4594	GNB5;STXBP1;C1QA;C1QB;C1QC;KCNC4;KCNJ9;CACNA1B;SLC6A1;SLC6A7;OPRD1;ADRA1A;STX1A;HTR2A;CHRM4;GRIK3;IGSF8;GRM2
GO:0098888	CC	extrinsic component of presynaptic membrane	GO:0042734	0.00142283	0.00713976	4	8	HGNC:11444;HGNC:1241;HGNC:1242;HGNC:1245	STXBP1;C1QA;C1QB;C1QC
GO:0098839	CC	postsynaptic density membrane	GO:0014069	0.000754293	0.00713976	17	143	HGNC:8570;HGNC:7220;HGNC:28246;HGNC:8153;HGNC:1407;HGNC:29317;HGNC:1953;HGNC:20297;HGNC:18371;HGNC:17447;HGNC:10734;HGNC:11433;HGNC:33154;HGNC:19290;HGNC:100;HGNC:7882;HGNC:25186	PACSIN1;MPP2;IGSF21;OPRD1;CACNG3;LRRC4C;CHRM4;SLITRK1;CLSTN3;CLSTN1;SEMA4F;STX1A;ELFN1;CSMD2;ASIC1;NOTCH2;TMEM240
GO:0099061	CC	integral component of postsynaptic density membrane	GO:0098839	0.00150311	0.00713976	14	113	HGNC:8153;HGNC:1407;HGNC:29317;HGNC:1953;HGNC:20297;HGNC:18371;HGNC:17447;HGNC:10734;HGNC:11433;HGNC:33154;HGNC:19290;HGNC:100;HGNC:7882;HGNC:25186	OPRD1;CACNG3;LRRC4C;CHRM4;SLITRK1;CLSTN3;CLSTN1;SEMA4F;STX1A;ELFN1;CSMD2;ASIC1;NOTCH2;TMEM240
GO:0098794	CC	postsynapse	GO:0045202	0.00253617	0.00963746	62	911	HGNC:11131;HGNC:9392;HGNC:1401;HGNC:5270;HGNC:1441;HGNC:2157;HGNC:7807;HGNC:9390;HGNC:29506;HGNC:3378;HGNC:16348;HGNC:3189;HGNC:19020;HGNC:18474;HGNC:17468;HGNC:6896;HGNC:15750;HGNC:888;HGNC:14946;HGNC:7568;HGNC:8153;HGNC:17447;HGNC:29568;HGNC:9394;HGNC:33859;HGNC:6735;HGNC:5300;HGNC:14290;HGNC:6231;HGNC:13818;HGNC:6835;HGNC:711;HGNC:23841;HGNC:8570;HGNC:7220;HGNC:28246;HGNC:1407;HGNC:29317;HGNC:…	SNAP23;PRKAR2B;CACNB1;DNAJB1;CALD1;CNN3;NGEF;PRKAR1B;SRCIN1;EPB41L1;ARHGAP12;EEF1A1;TRIM47;ZDHHC8;PDLIM5;MARK1;DSTN;KIF1A;PPP1R9A;MYH10;OPRD1;CLSTN1;LHFPL4;PICK1;INSYN2A;LYN;HTR5A;NLGN2;KCNB1;SLC12A5;MAP1A;ARRB1;GRIP2;PACSIN1;MPP2;IGSF21;CACNG3;LRRC4C;CHRM4;SLITRK1;CLSTN3;SEMA4F;STX1A;ELFN1;CSMD2;ASIC1;NOTCH2;TMEM240;FCHO1;KIF21B;GNB5;C1QA;C1QB;C1QC;KCNC4;SLC6A1;ADRA1A;HTR2A;CSPG5;PCDH8;KCNJ4;GRM2
GO:0045202	CC	synapse		0.0118846	0.0322583	88	1478	HGNC:16183;HGNC:8660;HGNC:3382;HGNC:1401;HGNC:16018;HGNC:14946;HGNC:4401;HGNC:4092;HGNC:9677;HGNC:14973;HGNC:9477;HGNC:29506;HGNC:3378;HGNC:17468;HGNC:11240;HGNC:15750;HGNC:1776;HGNC:11444;HGNC:11140;HGNC:23150;HGNC:1389;HGNC:6835;HGNC:578;HGNC:9706;HGNC:11433;HGNC:18539;HGNC:8570;HGNC:2529;HGNC:11501;HGNC:9394;HGNC:11018;HGNC:31399;HGNC:11054;HGNC:8153;HGNC:11498;HGNC:1241;HGNC:1242;HGNC:1245;HG…	RIMS4;PCDH8;DMTN;CACNB1;CADPS2;PPP1R9A;GNB5;GAD1;PTPRN2;SNX9;PRSS12;SRCIN1;EPB41L1;PDLIM5;SPHK1;DSTN;CDK5R2;STXBP1;SNCB;UNC13A;CACNA1B;MAP1A;APBA1;NECTIN1;STX1A;STX1B;PACSIN1;CTSD;SYNGR3;PICK1;SLC32A1;SLC6A17;SLC6A7;OPRD1;SYNGR1;C1QA;C1QB;C1QC;KCNC4;KCNJ9;SLC6A1;ADRA1A;HTR2A;CHRM4;GRIK3;IGSF8;GRM2;APOE;SNAP23;PRKAR2B;DNAJB1;CALD1;CNN3;NGEF;PRKAR1B;ARHGAP12;EEF1A1;TRIM47;ZDHHC8;MARK1;KIF1A;MYH10;C…
GO:0099056	CC	integral component of presynaptic membrane	GO:0042734	0.0110798	0.0322583	13	130	HGNC:6236;HGNC:6270;HGNC:1389;HGNC:11042;HGNC:11054;HGNC:8153;HGNC:277;HGNC:11433;HGNC:5293;HGNC:1953;HGNC:4581;HGNC:17813;HGNC:4594	KCNC4;KCNJ9;CACNA1B;SLC6A1;SLC6A7;OPRD1;ADRA1A;STX1A;HTR2A;CHRM4;GRIK3;IGSF8;GRM2
GO:0099572	CC	postsynaptic specialization	GO:0098794	0.0151417	0.0359614	30	415	HGNC:29568;HGNC:9394;HGNC:33859;HGNC:6735;HGNC:5300;HGNC:14290;HGNC:6231;HGNC:13818;HGNC:14946;HGNC:5270;HGNC:6835;HGNC:711;HGNC:23841;HGNC:8570;HGNC:7220;HGNC:28246;HGNC:8153;HGNC:1407;HGNC:29317;HGNC:1953;HGNC:20297;HGNC:18371;HGNC:17447;HGNC:10734;HGNC:11433;HGNC:33154;HGNC:19290;HGNC:100;HGNC:7882;HGNC:25186	LHFPL4;PICK1;INSYN2A;LYN;HTR5A;NLGN2;KCNB1;SLC12A5;PPP1R9A;DNAJB1;MAP1A;ARRB1;GRIP2;PACSIN1;MPP2;IGSF21;OPRD1;CACNG3;LRRC4C;CHRM4;SLITRK1;CLSTN3;CLSTN1;SEMA4F;STX1A;ELFN1;CSMD2;ASIC1;NOTCH2;TMEM240
GO:0098793	CC	presynapse	GO:0045202	0.0270622	0.0486901	44	692	HGNC:1401;HGNC:16018;HGNC:14946;HGNC:4401;HGNC:4092;HGNC:9677;HGNC:14973;HGNC:9477;HGNC:29506;HGNC:3378;HGNC:17468;HGNC:11240;HGNC:15750;HGNC:1776;HGNC:11444;HGNC:11140;HGNC:23150;HGNC:1389;HGNC:6835;HGNC:578;HGNC:9706;HGNC:11433;HGNC:18539;HGNC:8570;HGNC:2529;HGNC:11501;HGNC:9394;HGNC:11018;HGNC:31399;HGNC:11054;HGNC:8153;HGNC:11498;HGNC:1241;HGNC:1242;HGNC:1245;HGNC:6236;HGNC:6270;HGNC:11042;HG…	CACNB1;CADPS2;PPP1R9A;GNB5;GAD1;PTPRN2;SNX9;PRSS12;SRCIN1;EPB41L1;PDLIM5;SPHK1;DSTN;CDK5R2;STXBP1;SNCB;UNC13A;CACNA1B;MAP1A;APBA1;NECTIN1;STX1A;STX1B;PACSIN1;CTSD;SYNGR3;PICK1;SLC32A1;SLC6A17;SLC6A7;OPRD1;SYNGR1;C1QA;C1QB;C1QC;KCNC4;KCNJ9;SLC6A1;ADRA1A;HTR2A;CHRM4;GRIK3;IGSF8;GRM2
GO:0045211	CC	postsynaptic membrane	GO:0098794	0.028189	0.0486901	13	149	HGNC:4401;HGNC:1241;HGNC:1242;HGNC:1245;HGNC:6236;HGNC:11042;HGNC:277;HGNC:5293;HGNC:2467;HGNC:8660;HGNC:6265;HGNC:4594;HGNC:20297	GNB5;C1QA;C1QB;C1QC;KCNC4;SLC6A1;ADRA1A;HTR2A;CSPG5;PCDH8;KCNJ4;GRM2;SLITRK1
GO:0098890	CC	extrinsic component of postsynaptic membrane	GO:0045211	0.0264562	0.0486901	3	12	HGNC:1241;HGNC:1242;HGNC:1245	C1QA;C1QB;C1QC
Note: *Gene Set Enrichment Analysis
