# Supplementary material for: HMGA2 regulates fear and growth: Canine GWAS and functional evidence
Source: iScience. 2026 Jun 17;29(7):116429. doi: 10.1016/j.isci.2026.116429 (PMC13293657; doi:10.1016/j.isci.2026.116429)
Supplement: Table S6. Differentially expressed genes involving in GABAergic synapse function [file mmc7.xlsx]

## Sheet: Table S6
Table S6. Differentially expressed genes involving in GABAergic synapse function
gene	Log2 fold change	p-adjust
Gnai3	0.370403	0.00067755
Cacna1b	-0.430873	0.00428299
Slc12a5	-0.580073	0.001104
Gng4	-0.618624	0.0494716
Slc6a13	1.11422	0.037014
Slc6a1	-0.331317	0.037679
Slc38a5	1.04722	0.00413706
Gnb5	-0.275572	0.0285517
Slc32a1	-0.668096	0.00246388
Gng5	0.389471	0.0334952
Gad1	-0.294779	0.0429208
