# Supplementary material for: HMGA2 regulates fear and growth: Canine GWAS and functional evidence
Source: iScience. 2026 Jun 17;29(7):116429. doi: 10.1016/j.isci.2026.116429 (PMC13293657; doi:10.1016/j.isci.2026.116429)
Supplement: Table S7. Counts of dogs of different genotype in each breed of Dog10K project [file mmc8.xlsx]

## Sheet: Table S7
Table S7. Counts of dogs of different genotype in each breed of Dog10K project.
Breed	TT	CC	TC	C_FREQ
Affenpinscher	0	5	0	1
Afghan Hound	1	0	0	0
Airedale Terrier	1	0	0	0
Akbash	3	0	0	0
Alaskan Malamute	3	0	0	0
Alpine Dachsbracke	7	0	0	0
American Bulldog	5	0	0	0
American Eskimo Dog	3	2	1	0.416667
American Foxhound	7	0	0	0
American Hairless Terrier	0	1	4	0.6
American Staffordshire Terrier	5	0	0	0
American Water Spaniel	6	0	0	0
Anatolian Shepherd Dog	6	0	0	0
Australian Cattle Dog	4	0	0	0
Australian Kelpie	6	0	0	0
Australian Shepherd	3	0	0	0
Australian Terrier	0	5	0	1
Azawakh	0	0	1	0.5
Barbet	6	0	0	0
Basset Fauve de Bretagne	4	0	1	0.1
Basset Hound	7	0	0	0
Bavarian Mountain Scent Hound	6	0	0	0
Beauceron	4	0	0	0
Bedlington Terrier	7	0	0	0
Belgian Laekenois	5	0	0	0
Belgian Malinois	4	0	0	0
Belgian Sheepdog	3	0	0	0
Belgian Tervuren	6	0	0	0
Bergamasco Sheepdog	6	0	0	0
Bernese Mountain Dog	10	0	0	0
Bichon Frise	0	3	3	0.75
Biewer Terrier	0	6	0	1
Black and Tan Coonhound	1	0	0	0
Black Russian Terrier	5	0	0	0
Bloodhound	5	0	0	0
Boerboel	4	0	0	0
Bohemian Shepherd	6	0	0	0
Bolognese	0	4	1	0.9
Boston Terrier	3	0	0	0
Bouvier des Flandres	10	0	0	0
Boxer	5	0	0	0
Boykin Spaniel	5	0	0	0
Bracco Italiano	6	0	0	0
Brazilian Terrier	0	6	0	1
Briard	6	0	0	0
Brittany	8	0	0	0
Brussels Griffon	0	6	1	0.928571
Bull Terrier	4	0	0	0
Bullmastiff	6	0	0	0
Cairn Terrier	0	5	0	1
Canaan Dog	2	0	0	0
Cane Corso	4	0	0	0
Cardigan Welsh Corgi	5	0	0	0
Carolina Dog	3	0	0	0
Catahoula Leopard Dog	7	0	0	0
Catalan Sheepdog	3	0	2	0.2
Caucasian Ovcharka	4	0	0	0
Cavalier King Charles Spaniel	5	0	0	0
Central Asian Shepherd Dog	3	0	0	0
Cesky Fousek	4	0	0	0
Chesapeake Bay Retriever	5	0	0	0
Chihuahua	0	2	0	1
Chinese Crested	0	1	1	0.75
Chinook	6	0	0	0
Chow Chow	4	0	0	0
Cirneco dell'Etna	2	0	4	0.333333
Clumber Spaniel	5	0	0	0
Cocker Spaniel	3	0	0	0
Collie	13	0	0	0
Coton de Tulear	0	3	1	0.875
Curly-Coated Retriever	4	0	0	0
Czechoslovakian Wolfdog	4	0	0	0
Dachshund	17	0	0	0
Dalmatian	5	0	0	0
Dandie Dinmont Terrier	6	0	0	0
Danish-Swedish Farmdog	0	6	0	1
Doberman Pinscher	7	0	0	0
Dogo Argentino	5	0	0	0
Dogue de Bordeaux	5	0	0	0
Drever	6	0	0	0
Dutch Shepherd	5	0	0	0
English Bulldog	2	0	0	0
English Cocker Spaniel	3	0	0	0
English Foxhound	2	0	0	0
English Setter	3	0	0	0
English Shepherd	3	0	0	0
English Springer Spaniel	3	0	0	0
English Toy Terrier	0	10	0	1
Entlebucher Mountain Dog	7	0	2	0.111111
Estrela Mountain Dog	6	0	0	0
Eurasier	4	0	0	0
Field Spaniel	5	0	0	0
Finnish Spitz	2	0	4	0.333333
Flat-Coated Retriever	3	0	0	0
Formosan Mountain Dog	3	0	0	0
French Bulldog	7	0	0	0
French Spaniel	6	0	0	0
Galgo Espanol	6	0	0	0
German Pinscher	4	0	0	0
German Shepherd Dog	2	0	0	0
German Shorthaired Pointer	4	0	0	0
German Spitz Klein	0	6	5	0.772727
German Spitz Mittel	5	5	2	0.5
German Wirehaired Pointer	5	0	0	0
Giant Schnauzer	6	0	0	0
Glen of Imaal Terrier	6	0	0	0
Golden Retriever	6	0	0	0
Gordon Setter	1	0	0	0
Great Pyrenees	7	0	0	0
Greater Swiss Mountain Dog	10	0	0	0
Griffon Fauve de Bretagne	1	0	0	0
Hamiltonstovare	7	0	0	0
Harrier	2	0	1	0.166667
Havanese	0	1	3	0.625
Hokkaido	2	0	0	0
Hovawart	4	0	0	0
Ibizan Hound	12	0	1	0.0384615
Icelandic Sheepdog	6	0	0	0
Irish Red and White Setter	1	0	0	0
Irish Setter	3	0	0	0
Irish Terrier	2	0	0	0
Irish Water Spaniel	4	0	0	0
Japanese Akita	4	0	0	0
Japanese Chin	0	6	0	1
Japanese Spitz	10	0	2	0.0833333
Kai Ken	5	0	0	0
Kangal	2	0	0	0
Keeshond	11	0	0	0
Kerry Blue Terrier	2	0	0	0
Kishu	3	0	0	0
Kromfohrlander	6	0	1	0.0714286
Kuvasz	7	0	0	0
Labrador Retriever	6	0	0	0
Lagotto Romagnolo	2	0	1	0.166667
Lakeland Terrier	0	6	0	1
Lancashire Heeler	1	0	5	0.416667
Landseer	4	0	0	0
Large Munsterlander	1	0	0	0
Leonberger	11	0	0	0
Lhasa Apso	0	7	1	0.9375
Lowchen	0	4	0	1
Maltese	0	3	1	0.875
Manchester Terrier (Standard)	0	4	5	0.722222
Miniature Bull Terrier	3	0	1	0.125
Miniature Pinscher	0	3	1	0.875
Miniature Poodle	0	0	1	0.5
Miniature Schnauzer	4	0	0	0
Mountain Cur	2	0	0	0
Mudi	5	0	0	0
Neapolitan Mastiff	5	0	0	0
Newfoundland	6	0	0	0
Norfolk Terrier	0	7	0	1
Norwegian Buhund	4	0	1	0.1
Norwegian Elkhound	7	0	0	0
Norwegian Lundehund	0	5	0	1
Norwich Terrier	0	6	0	1
Nova Scotia Duck Tolling Retriever	4	0	0	0
Old English Sheepdog	7	0	0	0
Old German Shepherd	6	0	0	0
Olde English Bulldogge	3	0	0	0
Otterhound	7	0	0	0
Parson Russell Terrier	0	5	0	1
Patterdale Terrier	0	4	0	1
Pekingese	0	3	0	1
Pembroke Welsh Corgi	1	0	0	0
Petit Basset Griffon Vendeen	10	0	1	0.0454545
Pharaoh Hound	6	0	0	0
Polish Lowland Sheepdog	2	0	0	0
Pomeranian	0	8	0	1
Poodle	0	0	1	0.5
Portuguese Podengo	0	0	2	0.5
Portuguese Water Dog	7	0	1	0.0625
Pudelpointer	3	0	0	0
Pug	0	1	0	1
Puli	4	0	2	0.166667
Pumi	4	0	2	0.166667
Pyrenean Shepherd	1	5	5	0.681818
Rat Terrier	0	1	1	0.75
Redbone Coonhound	3	0	0	0
Rhodesian Ridgeback	3	0	0	0
Russian Toy	0	6	0	1
Russian Tsvetnaya Bolonka	0	5	1	0.916667
Saarloos Wolfdog	4	0	0	0
Saint Bernard	13	0	0	0
Saluki	3	0	0	0
Samoyed	4	0	0	0
Sarplaninac	4	0	0	0
Schapendoes	3	0	1	0.125
Schipperke	0	4	2	0.833333
Scottish Deerhound	3	0	0	0
Sealyham Terrier	7	0	2	0.111111
Shetland Sheepdog	0	2	2	0.75
Shiba Inu	0	0	3	0.5
Shih Tzu	0	5	0	1
Shikoku	1	0	0	0
Shiloh Shepherd	1	0	0	0
Silken Windhound	2	0	0	0
Silky Terrier	0	6	0	1
Sloughi	3	0	0	0
Small Munsterlander	11	0	0	0
Smooth Fox Terrier	0	9	0	1
Spanish Water Dog	4	0	0	0
Spinone Italiano	7	0	0	0
Stabyhoun	4	0	0	0
Staffordshire Bull Terrier	6	0	0	0
Sussex Spaniel	6	0	0	0
Swedish Vallhund	4	0	0	0
Tamaskan	1	0	0	0
Thai Ridgeback	9	0	0	0
Tibetan Spaniel	0	4	0	1
Tibetan Terrier	1	2	0	0.666667
Toy Fox Terrier	0	10	0	1
Toy Poodle	0	2	0	1
Treeing Walker Coonhound	1	0	0	0
Vizsla	9	0	0	0
Weimaraner	5	0	0	0
Welsh Springer Spaniel	4	0	0	0
Welsh Terrier	0	5	0	1
Whippet	6	0	0	0
White Swiss Shepherd Dog	11	0	0	0
Wire Fox Terrier	0	4	0	1
Wirehaired Pointing Griffon	6	0	0	0
Yorkshire Terrier	0	5	0	1
