# Supplementary material for: HMGA2 regulates fear and growth: Canine GWAS and functional evidence
Source: iScience. 2026 Jun 17;29(7):116429. doi: 10.1016/j.isci.2026.116429 (PMC13293657; doi:10.1016/j.isci.2026.116429)
Supplement: Table S8. Results of questions in section 3 of C-BARQ in Shiba Inu dogs of different genotypes [file mmc9.xlsx]

## Sheet: Table S8
Table S8. Results of questions in section 3 of C-BARQ in Shiba Inu dogs of different genotypes.
C-BARQ question number	C-BARQ question	TC-1	TC-2	TC-3	TC-4	TC-5	TC-6	TT-1	TT-2	TT-3	TT-4	TT-5	TT-6	CC-1	CC-2	CC-3	TC-7	TT-7	CC-4	TC-8	TC-9	TC-10	TC-11	CC-5	TC-12	CC-6	TC-13	TC-14	CC-7	CC-8	CC-9	CC-10	CC-11	CC-12	CC-13
36	When approached directly by an unfamiliar child while away from your home	0	1	1	0	2	1	2	0	0	0	0	0	0		1			0	1	0	0	0	0	0	0	0	1	2	1	0	0	0	0	2
37	When approached directly by an unfamiliar adult while away from your home	0	0	0	0	2	3	2	0	0	0	0	0	1		0			0	1	1	0	0	1	0	2	0	2	2	2	0	0	0	0	0
38	In response to sudden or loud noises (e.g. vacuum cleaner, car backfire, road drills, objects being dropped, etc.)	1	0	1	1	1	1	1	0	0	0	0	1	0	1	1	1	1	1	0	1	1	0	1	0	2	2	1	0	0	1	0	0	0	2
39	When unfamiliar persons visit your home	0	0	0	0	2	1	3	0	0	0	0	0	0					0	1	0	0	0	0	0	2	2	1	2	1	0	0	1	0	1
40	When an unfamiliar person tries to touch or pet the dog	0	0	1	0	2	1	2	1	0	0	0	0	0					1	2	0	0	0	0	0	1	2	1	2	0	0	0	0	2	2
41	In heavy traffic	0	0	0	0	0	0	0	0	0	0	0	0	1		1	1	1	0	1	0	0	0	0	2	1	2	2	0	1	0	0	0	0	3
42	In response to strange or unfamiliar objects on or near the sidewalk (e.g. plastic trash bags, leaves, litter, flags flapping, etc	0	0	1	0	2	1	2	0	0	1	0	1	1	1	1	1	1	1	1	1	1	1	1	1	1	3	2	2	1	0	0	0	0	0
43	When examined/treated by a veterinarian	1	1	1	0	1	1	1	0	1	1	0	1						0	1	0	0	0	1	2	1	2	2	2	2	0	0	0	0	0
44	During thunderstorms, firework displays, or similar events	1	0	1	0	3	1	2	0	1	0	0	1						1	4	0	0	0	0	4	1	0	3	2	1	1	0	0	2	2
45	When approached directly by an unfamiliar dog of the same or larger size	0	0	0	0	1	0	1	0	0	0	0	0	1		1		1	2	2	1	1	0	2	1	2	1	1	2	0	0	1	1	0	1
46	When approached directly by an unfamiliar dog of a smaller size	0	0	0	0	0	0	0	0	0	0	0	0			1		1	2	1	0	0	1	0	2	2	1	1	2	0	0	0	1	2	0
47	When first exposed to unfamiliar situations (e.g. first car trip, first time in elevator, first visit to veterinarian, etc.)	0	0	0	0	2	1	1	0	1	1	0	1	0		1	1		3		1	2	0	1	1	0	1	1	2	0	0	0	2	0	0
48	In response to wind or wind-blown objects	0	0	0	0	1	1	1	0	0	0	0	1		1		1	1	0	1		0	2	1	0	1	1	1	2	1	0	0	1	0	2
49	When having nails clipped by a household member	1	1	2	1	1	1	1	0	0	1	1	1	1					0	1		2	0	0	0	1	2	2	2	2	0	0	1	0	3
50	When groomed or bathed by a household member	1	0	1	1	1	1	0	0	1	1	0	0						2			1	0	0	0	0	2	2	2	0	1	0	0	0	3
51	When having his/her feet toweled by a member of the household	0	0	0	0	1	0	1	0	0	0	0	0	1					0	2		0	0	0	1	1	1	2	2	0	1	0	0	1	2
52	When unfamiliar dogs visit your home	0	0	0	0	0	0	2	0	0	0	0	0	1		1	1		1			0	2	1	1	1	2	3	1	0	1	0	0	1	2
53	When barked, growled, or lunged at by an unfamiliar dog	0	1	1	0	2	1	0	0	0	0	0	0		1	1	2		3	4	1	0	2	2	0	1	1	3	2	0	0	0	3	0	0
	Dog-directed fear (items 45 + 46 + 52 + 53)/4	0	0.25	0.25	0	0.75	0.25	0.75	0	0	0	0	0	0.5	0.25	1	0.75	0.5	2	1.75	0.5	0.25	1.25	1.25	1	1.5	1.25	2	1.75	0	0.25	0.25	1.25	0.75	0.75
	Stranger-directed fear (items 36 + 37 + 39 + 40)/4	0	0.25	0.5	0	2	1.5	2.25	0.25	0	0	0	0	0.25	0	0.25	0	0	0.25	1.25	0.25	0	0	0.25	0	1.25	1	1.25	2	1	0	0	0.25	0.5	1.25
	Nonsocial fear (items 38 + 41 + 42 + 44 + 47 + 48)/6	0.333333	0	0.5	0.166667	1.5	0.833333	1.16667	0	0.333333	0.333333	0	0.833333	0.333333	0.5	0.666667	0.833333	0.666667	1	1.16667	0.5	0.666667	0.5	0.666667	1.33333	1	1.5	1.66667	1.33333	0.666667	0.333333	0	0.5	0.333333	1.5
	Touch sensitivity (items 43 + 49 + 50 + 51)/4	0.75	0.5	1	0.5	1	0.75	0.75	0	0.5	0.75	0.25	0.5	0.5	0	0	0	0	0.5	1	0	0.75	0	0.25	0.75	0.75	1.75	2	2	1	0.5	0	0.25	0.25	2
